# Supplementary material for: The pyrrolizidine alkaloid lasiocarpine impairs cell cycle progression in vitro
Source: Arch Toxicol. 2025 Sep 16;99(12):4955–71. doi: 10.1007/s00204-025-04185-y (PMC12534242; doi:10.1007/s00204-025-04185-y)
Supplement: Supplementary file 1 — Supplementary material 1 [file 204_2025_4185_MOESM1_ESM.xlsx]

## Sheet: Table S1-Antibodies DigiWest
Analyte Name	Supplier	Product No.	Species	MW (kDa)	Dilution
53BP1	Cell Signaling	4937	rb	450	200
53BP1 - phospho_Ser1618	Cell Signaling	6209	rb	450	200
53BP1 - phospho_Ser1778	Cell Signaling	2675	rb	450	200
53BP1 - phospho_Ser25	Santa Cruz	sc-135748	ms	460-245	50
53BP1 - phospho_Thr543	Cell Signaling	3428	rb	450	200
AMPK alpha	Cell Signaling	2532	rb	62	200
AMPK alpha - phospho_Thr172	Cell Signaling	2535	rb	62	200
ATM	Cell Signaling	2873	rb	350	200
ATM - phospho_Ser1981	Cell Signaling	5883	rb	350	200
ATR	Cell Signaling	2790	rb	250	200
ATR - phospho_Ser428	Cell Signaling	2853	rb	300	200
Aurora A (AIK)	Cell Signaling	4718	rb	48	200
Aurora B (AIM1)	Cell Signaling	3094	rb	40	200
beta-Catenin	Cell Signaling	8480	rb	92	200
beta-Catenin (non-pospho Ser33/37/Thr41; active)	Cell Signaling	8814	rb	92	200
BRCA1	Cell Signaling	9010	rb	220	200
BRCA1 - phospho_Ser1524	Cell Signaling	9009	rb	220	200
BRCA2	Cell Signaling	9012	rb	380	200
C/EBP alpha	Cell Signaling	8178	rb	42, 28	200
Caspase 3	Cell Signaling	9662	rb	35, 19, 17	200
cdc2 (CDK1)	Cell Signaling	9112	rb	34	200
cdc2 (CDK1) - phospho_Tyr15	Cell Signaling	4539	rb	34	200
cdc25A - phospho_Ser75	abm	Y011138	rb	59	200
CDK2	Cell Signaling	2546	rb	33	200
CDK3	abcam	ab135805	rb	35	50
CDK4	Cell Signaling	12790	rb	30	200
CDK4 - phospho_Thr172	Invitrogen	PA-64482	rb	33	200
CDK6	Cell Signaling	13331	rb	36	200
CDK6	Santa Cruz	sc-7961	ms	40	1000
CDK6	Cell Signaling	3136	ms	36	200
CDK6 - phospho_Tyr13	biorbyt	orb15013	rb	36	200
CDK6 - phospho_Tyr24	biorbyt	orb15014	rb	36	200
CDKN2A (p16-ink4a)	ProteinTech Group	10883-1-AP	rb	18-16	200
Chk1 - phospho_Ser296	Cell Signaling	2349	rb	56	200
Chk1 - phospho_Ser345	Cell Signaling	2341	rb	56	200
Chk2	Cell Signaling	3440	ms	62	200
Chk2 - phospho_Thr68	Cell Signaling	2661	rb	62	200
c-myc	Cell Signaling	9402	rb	70-57	200
Cyclin A	abcam	ab53054	rb	65	200
Cyclin B1	abcam	ab32053	rb	58	200
Cyclin D1	Cell Signaling	55506	rb	36	200
Cyclin D1	Cell Signaling	2978	rb	36	150
Cyclin D2	Cell Signaling	3741	rb	31	200
Cyclin D2	abcam	207604	rb	35	200
Cyclin D3	Cell Signaling	2936	ms	31	200
Cyclin E1	Cell Signaling	4129	ms	48	200
Cyclin E1 - phospho_Thr62	Cell Signaling	4136	rb	48	200
Cyclin E2	abcam (Epitomics)	ab32103 (1142-1)	rb	45	200
Cyp2B6	Thermo Scientific	PA5-35032	rb	70	200
Cyp2E1	Acris	AP00032PU-N	rb	58	200
Cyp3A4	BD Biosciences	458234	rb	57	200
Cyp7A1	biorbyt	orb5022	rb	55	50
DNA polymerase beta	abcam (Epitomics)	ab175197 (8220-1)	rb	38	200
DNA-PK	Cell Signaling	4602	rb	450	200
DUSP4	abcam	ab72593	rb	44	200
Dvl2	Cell Signaling	3224	rb	92	200
EMSY	abcam (Epitomics)	ab32329 (1602-1)	rb	141	200
Erk1/2 (MAPK p44/42)	Cell Signaling	4695	rb	44, 42	200
Erk1/2 (MAPK p44/42) - phospho_Thr202/Tyr204	Cell Signaling	9101	rb	44, 42	200
FoxO3a	Cell Signaling	2497	rb	97-82	200
Glucose 6 phosphatase alpha	biorbyt	orb6097	rb	40	50
GSK3 alpha/beta - phospho_Ser21/Ser9	Cell Signaling	9327	rb	51, 46	200
GSK3 beta	Cell Signaling	9315	rb	46	200
Histone deacetylase 1 (HDAC1)	Cell Signaling	2062	rb	62	200
Histone H2A.X - phospho_Ser139	Cell Signaling	9718	rb	15	200
Histone H3	abcam	ab1791	rb	17	200
Histone H3 - acetyl_Lys9/Lys14	Calbiochem	382158	rb	17	200
Histone H3 - monomethyl_Lys4	Cell Signaling	5326	rb	17	200
Histone H3 - phospho_Ser10	Cell Signaling	9701	rb	17	200
Histone H3 - phospho_Ser28	Millipore	07-145	rb	17	200
Histone H3 - phospho_Thr11	Cell Signaling	9764	rb	15	200
Histone H3 - phospho_Thr3	Millipore	17-10141	rb	17	200
Histone H3 - phospho_Thr6	abcam	ab14102	rb	17	200
Histone H3 - trimethylLys27	Cell Signaling	9756	rb	17	200
HNF-1 alpha (HNF-1A)	abcam	ab96777	rb	67	200
HNF-4 alpha (HNF-4A)	biorbyt	orb40132	rb	52	200
HNF-4 alpha (HNF-4A) - phospho_Ser313	biorbyt	orb5454	rb	50	200
Ihh	abcam	ab52919	rb	45	1000
ILK1	Cell Signaling	3862	rb	51	200
ILK1 - phospho_Ser343	biorbyt	orb34915	rb	51	200
ILK1 - phospho_Thr173	biorbyt	orb6213	rb	50	200
Ku80	Cell Signaling	2180	rb	86	200
MCM2	Cell Signaling	3619	rb	125	200
MDM2	Santa Cruz	sc-965	ms	90, 60	200
MEK1	Cell Signaling	9124	rb	45	200
MEK1 - phospho_Ser298	Cell Signaling	98195	rb	45	200
Mre11	Cell Signaling	4847	rb	81	200
Mre11 - phospho_Ser676	Cell Signaling	4859	rb	81	200
mTOR (FRAP)	Cell Signaling	2983	rb	289	200
mTOR (FRAP)- phospho_Ser2448	Cell Signaling	5536	rb	289	100
Nrf2	abcam (Epitomics)	ab62352 (2178-1)	rb	110	200
P21 - phospho_Thr145	Invitrogen	PA512646	rb	18	200
p21 (Waf1, Cip1, CDKN1A)	Cell Signaling	2947	rb	21	200
p27 (Kip1, CDKN1B)	Cell Signaling	3698	ms	27	200
p27 (Kip1, CDKN1B) - phospho_Ser10	abcam (Epitomics)	ab62364 (2187-1)	rb	27	1000
p53	Santa Cruz	sc-126	ms	53	50
p53 - acetyl_Lys382	Cell Signaling	2525	rb	53	200
p53 - phospho_Ser15	Cell Signaling	9284	rb	53	200
p53 - phospho_Ser20	Cell Signaling	9287	rb	53	200
p53 - phospho_Ser37	Cell Signaling	9289	rb	53	200
p95 (NBS1) - phospho_Ser343	Cell Signaling	3001	rb	95	200
PARP	Cell Signaling	9532	rb	116, 89	200
PARP - cleavedAsp214	Cell Signaling	9541	rb	89	200
PCNA	Kremmer	-	rt	31	200
PKC (pan) - phospho_Ser660	Cell Signaling	9371	rb	85, 82, 80, 78	200
PLK1	Cell Signaling	4513	rb	62	200
PLK1 - phospho_Thr210	Cell Signaling	5472	rb	62	200
PP1 gamma	Calbiochem	539543-100UL	rb	37	200
PP2A C	Cell Signaling	2259	rb	38, 36	200
PP2A C - phospho_Tyr307	R&D	AF3989	rb	36	200
PPAR gamma	biorbyt	orb11291	rb	52	200
PPAR gamma - phospho_Ser112	biorbyt	orb5574	rb	52	200
Rad50	Cell Signaling	3427	rb	153	200
Rad51	abcam (Epitomics)	ab109107 (3161-1)	rb	37	200
Rad52	Cell Signaling	3425	rb	40	200
Rad54B	Epitomics	S2976	rb	103	200
Rb	Cell Signaling	9313	rb	110	200
Rb - phospho_Ser780	Cell Signaling	3590	rb	110	200
Rb - phospho_Ser807/Ser811	Cell Signaling	8516	rb	110	200
SDS (serine dehydratase)	Atlas/Sigma	HPA039230	rb	35	200
SMC1 - phospho_Ser957	Cell Signaling	4805	ms	145	200
STAT 3	Cell Signaling	4904	rb	86, 79	200
STAT 3 - phospho_Tyr705	Cell Signaling	9145	rb	86, 79	200
TIGAR	abcam (Epitomics)	ab137573 (S1711)	rb	30	200
TOPK (PBK)	Cell Signaling	4942	rb	40	200
XLF	Cell Signaling	2854	rb	39	200

## Sheet: Table S2a-Raw data DigiWest
Analyte	Peak Molecular Weight [kDa]	0h Me - 1	0h Me - 2	0h Me - 3	6h Me - 1	6h Me - 2	6h Me - 3	6h Lc 10 uM - 1	6h Lc 10 uM - 2	6h Lc 10 uM - 3	24h Me - 1	24h Me - 2	24h Me - 3	24h Lc 10 uM - 1	24h Lc 10 uM - 2	24h Lc 10 uM - 3
53BP1	450	1017	1750.75	1031.5	660.5	1090	958.5	688.625	1106.38	1295	561.5	776	363.75	603.5	1206	516.125
53BP1 - phospho_Ser1618	450
53BP1 - phospho_Ser1778	450		59.5			80	54		74						91.5
53BP1 - phospho_Ser25	450	175	373	215.5	152	229.5	227.125	100.5	141	174.5	175.75	215	200.5	83	276	199.5
53BP1 - phospho_Thr543	450	85	169	64.5	74	100.5		93	129	50	55.5				161.5
AMPK alpha	62	319.5	301	414.5	375.5	341	300.5	367.625	331	412.5	316.5	376.5	274.5	398.5	449.5	327.25
AMPK alpha - phospho_Thr172	62	165.5	1571	199.5	169	868	138.25	185.5	648.5	137.5	175	652.5	62.5	146.75	618.5	65
ATM	350	262.5	394	725.25	239	296.5	651.5	129	413.5	800	419	437.5	239.5	401	775.5	352
ATM - phospho_Ser1981	350		91	130.5			60.5		168	240.5	59	57		155	394	123
ATR	250	193	157	200	123	59	165.5	78	138.5	198	98.5	93.5	79	139.5	160	94.25
ATR - phospho_Ser428	300	194.5	199	234.5	150.5	116.25	241.5	57.5	137.25	221	101	151.625	140.5	99.5	218.5	142
Aurora A (AIK)	48	282	516.5	371	580	742.5	656	514.5	731.5	559.5	407.5	463	304.5	631	733	461
Aurora B (AIM1)	40	325	420	333.5	432	564.5	521.5	379	497.5	405.5	331.5	319.5	235.5	556	702.5	443.5
beta-Catenin	92	5355.25	2870	5717	4904.25	5646.12	6328.75	4868.38	5476.75	6823.75	6290.88	6736.75	6751	5681	6192.38	5785
beta-Catenin (non-phospho Ser33/37/Thr41; active)	92	131.625	87	114.375	77	105.5	92.25	87	110.75	132	82.625	120.25	76	105.5	123.5	107.5
BRCA1	220	55	161.5			63.5			87.5
BRCA1 - phospho_Ser1524	220	61.5	219	106		151.75	103	72.75	181.5	89.125	65.5	55.5			90.125	52.5
BRCA2	380					57.5			51.625						54.5
C/EBP alpha [30kDa]	30 (p30 isoform)	1159.38	2122	1710	1748.5	1739	1564.5	2050	2494	1544.5	1447.5	1382	696.875	1416	1313.62	562
C/EBP alpha [42kDa]	42 (p42 isoform)	2113.62	3928.5	2356	3043.5	3762.25	2460.5	2576.5	4478.5	2156	2631	3165	1035.88	2235	2712.75	1005.5
Caspase 3 [35kDa]	35 (full-length)	2068.5	1562.5	1999	2093.5	1914	1959	2036.5	1987	1826	2053	1863	1864	1770.5	1953.38	1641.5
cdc2 (CDK1)	34	960.5	1173.75	1743	1534.5	1821	1973.5	1649.12	2123.5	1938	1299.12	1282.12	1006.5	1782.5	2185.5	2041.88
cdc2 (CDK1) - phospho_Tyr15	34	159	157	347.5	172.5	174.5	435.5	264.5	231.5	428	163	145	209	265	198.5	430.75
cdc25A - phospho_Ser75	59	1479.5	1773	1617.5	1353.62	1477	1283	1109.38	1614.5	1512	1451	1411.5	1128.62	1570	1628	1266
CDK2	33	292.5	358	507	336	347.5	563.5	345.5	417.5	518.5	324.5	333	327	364.5	582	551.5
CDK3	35	260.875	459.5	388.25	196.75	86.25	289.5	197.75	187.25	310.375	217.75	161.5	87.5	256	216	104.75
CDK4	30	1179.5	1236.5	1551.5	1139	1161.25	1524.25	1189	1200.75	1238	1292.5	1232.5	1223	953.25	1158.5	1028.75
CDK4 - phospho_Thr172	33
CDK6	36 (CST 13331)
CDK6	40 (Santa Cruz sc-7961)
CDK6	36 (CST 3136)
CDK6 - phospho_Tyr13	36		100.75	119.25	117.5	99	107.625	533.5	139.25	117	148	114.5		365	127.75
CDK6 - phospho_Tyr24	36	1772.12	2523.38	2413	1756.75	1420	4256.5	1788.25	2308	2881.75	1815.12	1499.75	1695.62	2189.5	2209.12	1695.5
CDKN2A (p16-ink4a)	17							55
Chk1 - phospho_Ser296	56	60	77	70.5		72.5	61	61	90.5	64				65.25	71	51
Chk1 - phospho_Ser345	56
Chk2	62	664.5	627.875	1039.5	507.375	458	648.5	545	586.5	985.5	697.5	719.5	596.25	826.5	1108.62	931.5
Chk2 - phospho_Thr68	62	77		89.5				65.5	127	104.5				116	182	185
c-myc	67	814	1237	1100.5	789.125	971.5	1046.5	1043.38	1335	1193.25	851	950	587.5	762.125	936.5	475.5
Cyclin A	65	17447.1	29213.5	20266.5	13003.8	17025.4	26163.5	8926.5	24354.5	21722	19711.5	17282.2	10051.5	19199.5	24384	16996
Cyclin B1	58	2610.5	3805.88	3421	5118	5063.38	3562.75	4620	5230.5	4850.5	2779.5	3281.38	1960.62	3897.5	5703.25	3869.5
Cyclin D1	36 (CST 55506)			70							60
Cyclin D1	36 (CST 2978)	61.5	57	68	50		54					70	78
Cyclin D2	31 (CST 3741)
Cyclin D2	35 (abcam 207604)
Cyclin D3	31	65	79.125	140.625		55.5	93.75	91.625	83	92.875	57.75	62.125	52	95.625	99	89.125
Cyclin E1	48	1086.88	1361.38	1353	1116.44	1215.06	1342.19	903.625	1308.12	1160.62	1284	1094.44	1040.75	1290.44	1312.88	1003.81
Cyclin E1 - phospho_Thr62	48	110	112.5	129.5	80		66	114	144.125	131.5	59.5	50.5		108	146	72
Cyclin E2	45
Cyp2B6	70	123	135	262.25					175	258.75	147.25	128.875		119.25	158.375
Cyp2E1	58	1740.5	2400	1681	1705.5	2358.5	1836.12	1642	2090.5	2242	1900	1721.5	1421	2013.5	2140.5	1825.62
Cyp3A4	57	24850.2	39812	28268	22142.2	24826.2	34165.9	22300.8	31219	30695	27862.5	25010	18169.6	29358.6	33403.8	23613.8
Cyp7A1	55	234.625	277.75	281.25	220	219.875	176.375	180	215.25	239.75	174	195	138.75	303	258	232.875
DNA polymerase beta	38	1446.5	1763	2414	1244.25	1540	1719.75	1237	1781	1749	1451	1604.5	1529.5	1658	2501.75	1667.5
DNA-PK	450		438	355.5	145.5	161	307	85	215.5	263	148.5	151.5	143	121	158	123.5
DUSP4	44	451.875	411	449	355.875	262	266.625	460.875	274.5	326.75	256.625	244.25		292		203
Dvl2	92	337	294.375	542.625	433	464.25	406.5	525	536.5	418	489.5	449	244.5	393	467.625	308.875
EMSY	141	412.375	343	608.75	599.5	245.125	268	554.5	472.25	415	692	491.875	165	334.5	306.5	143.5
Erk1/2 (MAPK p44/42) - phospho_Thr202/Tyr204 [42kDa]	42 (Erk2)		58.5	86.25	69.6875		151.688	105	57	86	108	59.5	61.5
Erk1/2 (MAPK p44/42) - phospho_Thr202/Tyr204 [44kDa]	44 (Erk1)		56.5			55			70.5	52					67
Erk1/2 (MAPK p44/42) [42kDa]	42 (Erk2)	7405.44	6281	7061	7398.19	7751.62	7818.38	7415.81	7083.19	7085.5	8217.81	8119.12	6772.44	5987.12	8188.06	5905.25
Erk1/2 (MAPK p44/42) [44kDa]	44 (Erk1)	565.438	665.5	607.5	520.812	659.625	968.125	461.562	575.188	556.5	730.312	658.875	1003.69	523.375	653.562	906.25
FoxO3a	90	76	130.5	132	90.5	70.5	76	83.5	96.5	68	67.5	64		103	118.5	82.25
Glucose 6 phosphatase alpha	40		212.5	175.5	172.5	132.5	188.875	145	159	166.375	141.5	156.5			169.75	127.5
GSK3 alpha - phospho_Ser21	51 (CST 9327)		69	59	64	90			63					50	67
GSK3 beta	46	1094	1458.25	1373.5	1288.88	946.5	1496.75	1281	1179	1326.25	1162.75	1165.5	1297.5	1038.25	1285.62	1082
GSK3 beta - phospho_Ser9	46 (CST 9327)					75.5
Histone deacetylase 1 (HDAC1)	62
Histone H2A.X - phospho_Ser139	15	88.625	110.5	121.5	136.5	124.25	203.375	92	144.875	144.5	115.875	93.75	80	300.75	320.75	370
Histone H3	17	643648	859690	1.043e+06	712341	577133	1.28064e+06	709861	748887	819951	933503	879554	1.1852e+06	868638	811867	996054
Histone H3 - acetyl_Lys9/Lys14	17	4221.25	6526.75	8715.5	5676.88	4993.5	21104.9	4424.12	5821.25	8382.75	7292.38	6720.88	11050	4840.25	6178	7197
Histone H3 - monomethyl_Lys4	17	1210.5	1579	1445.88	892.5	774.5	2669.25	792.5	972.625	1355.5	907	756.25	1154	953.5	1117.5	1199.88
Histone H3 - phospho_Ser10	17	87	117.5		145.5	461.5	333.5	56.5	75		390.5	745	370		73.5
Histone H3 - phospho_Ser28	17				55.875
Histone H3 - phospho_Thr11	15
Histone H3 - phospho_Thr3	17
Histone H3 - phospho_Thr6	17	143.75	92	107.5		84	183.25		75	64.875	61.125	111.375	62.75	83	80.5	155.125
Histone H3 - trimethyl_Lys27	17	13498.5	21189	22798.8	9689	8299.25	42422.8	7447.5	12294.5	16483	10272.2	10611.5	16210.5	9567	15061	14109.4
HNF-1 alpha (HNF-1A)	67	2095	3460	2502.25	2325.25	1913	1839.25	2375.75	2869.75	2567.75	2211	2248	1474.75	2895	2652	1796
HNF-4 alpha (HNF-4A)	52	350.625	291.5	389.75	355.625	305.25	401.875	251.5	282.5	258.5	353	284	277	313.875	259.75	277.5
HNF-4 alpha (HNF-4A) - phospho_Ser313	50	1758.5	2398.5	2101.5	1968	2046.5	1559.25	1861.75	2265.88	2123.88	1953.25	1899.75	990.25	1501.5	1977.75	1199
Ihh	45		56							53	54	56
ILK1	51	216	283.5	276	279.5	256.375	175.5	296.5	224	196	217	244.5	174	197	265	166.5
ILK1 - phospho_Ser343	51	105.5	116.5	100	75.5	79.125	75.125	69.5	98.5	121.5	119.25	68	66	97.25	123.375	105
ILK1 - phospho_Thr173	50	7558.75	8283.88	6929.75	8380.5	7486.5	9417.75	9072	7769	6286.5	8809	7726	5645	9203.75	7737	6861.75
Ku80	86	17132.5	17518.5	19453	15920.2	15872	10935.8	14162.5	17886.1	20951.5	16341.5	17043	10990.5	16611	19196.5	13776.9
MCM2	125	14752.1	16895.8	19986	9934.38	9513	15609.5	10973	12685.4	16941.5	12972	15170.8	14021.5	10098.5	12661	11066.8
MDM2 [60kDa]	60 (cleaved)	80	146	154.5	117.5	82	163	58	110	114.5	97	86	133	153.5	118.5	96
MDM2 [90kDa]	90 (full-length)	73	95.5	111	58		125	50	74.5	141.5	67.5		69.5	76.5	93.25	76
MEK1	45	4528.5	8346	6121	2740.5	5556.5	2932.88	1937	6630.5	5093	3714.75	5410	2306.25	4611.5	7363.5	4342.62
MEK1 - phospho_Ser298	45	73.5	206	113.125	172.5	310	90	154	205	116	126	184.375	77.5	87	153.5	55
Mre11	81	192.5	190.875	196	192	185.5	257.5	138	196.5	193	179.125	145	88	182	191.5	136.5
Mre11 - phospho_Ser676	81
mTOR (FRAP)	289	2196.88	2170.5	2474.25	2223	1526	2665.75	1256.75	2072.88	2607	1615.88	1897.5	1428.5	1739	1868.25	1773
mTOR (FRAP)- phospho_Ser2448	289	521	654.375	555	869.5	531	823.625	428.5	696	801.5	378.875	478	241	410.5	450	305
Nrf2	110	134.875	100.125	84.5	70	59.125		99.5	121	146		60.5	57.5	89	95.5
p21 - phospho_Thr145	18						64.25		51.5
p21 (Waf1, Cip1, CDKN1A)	21	795.5	772.5	998.5	727.5	432.5	732.5	793.75	870.125	762.5	704.75	521.5	344.25	1938.5	2234	1280
p27 (Kip1, CDKN1B)	27	89	90.5	78.5		144.25	98.5	90.125	78.5		138	127.25	170.25		69.625
p27 (Kip1, CDKN1B) - phospho_Ser10	27
p53	53	7824.25	6081.75	8509	6289.75	5185	12027.5	5738.5	5505.88	7359.25	7516.5	5623	9331	6792.5	6553.25	8955.75
p53 - acetyl_Lys382	53
p53 - phospho_Ser15	53	118.5	185.5	163	85	65.5	50	260	303	272				874.5	1075.12	762
p53 - phospho_Ser20	53
p53 - phospho_Ser37	53
p95 (NBS1) - phospho_Ser343	95	124	170.5	100		120.5		82.25	180.25	138	61.375			138.375	209	154.75
PARP	116	2304.75	3985	4367	3609.5	4525.5	3671.5	3227.62	4031.5	5103.88	3782	4380.12	4858.5	2964	5182	4606.88
PARP - cleaved_Asp214	89
PCNA	31	4823	4064	8849	5402	4222	5599.5	4263	5474	6656	5540.5	5461.25	4752.5	4929	7997	4899
PKC (pan) - phospho_Ser660	85	156	487	123	174	394.5	54	161	427	113	104	299	108.75	141	284.5
PLK1	62	1996	2111.5	2300.5	3294.12	3780.5	3964.5	2888.12	3108.5	2995.5	2933.5	3094.12	2506	3013.5	3613	2671.75
PLK1 - phospho_Thr210	62
PP1 gamma	37	849	1083	1173.75	619.75	452		589.875	711		787	809		608.5	815.875
PP2A C	36	921.5	784	1245.5	804	488	1551.5	821.5	961.5	1221	997.5	883.5	1046.75	882.5	1086	986
PP2A C - phospho_Tyr307	36		97.5	312.5	287.5		444.25	266.5	151.75	351.5	344.5	178.25	246.5	301.125	229	219.625
PPAR gamma	52	38578.8	46649.4	44456.5	42959.1	44984.5	42878	35878.5	47982.8	45559	48846.2	41043.6	33697	51939	47695.5	35357.5
PPAR gamma - phospho_Ser112	52	6496	8175.25	7792.75	7183.5	7363	6934.62	6213.75	8074	7787.75	8468	6738	5479.12	9005.5	8164.5	5968.5
Rad50	153	103.5	192.5	102	109.5	200.5	60.5	80.625	207	140.5	184.5	183	130	89.5	131.5	134
Rad51	37	72	105	136.5	95	102.5	182.5	81.5	151.5	229	75	85	83	118	150.5	170
Rad52	40	366	389.5	418.5	333	285.5	438.125	306.5	397.625	349.5	346.875	326.75	374.75	384	388.625	272
Rad54B	103	141	132.25	110.5	112.75	155.625	92.125	196	103.375	128	129.75	114		161	215.5	100
Rb	110	224	226.875	240.25	158.25	152.5	205.625	187.75	173	181.5	66.25	174.25	129.5	115	220.5	137.125
Rb - phospho_Ser780	110	94	114	141.5	138	86.5	94	83.375	115.875	77.75		92.25	61.125	94.5	105
Rb - phospho_Ser807/Ser811	110	1461.75	2172	1677.5	1083.12	1780.12	1301.88	1145.5	2099.62	1348.25	816.125	1622.5	832.25	929.25	1929	1020.75
SDS (serine dehydratase)	35	1054.12	1119.75	1168.38	1048.5	791	576.625	1211.5	839.625	774.5	1016.75	711.375	500.25	936.5	792.625	485.5
SMC1 - phospho_Ser957	145					56.125
STAT 3 - phospho_Tyr705	86	72	82.5	152	50.5	85.875			75	95.5	60	85.5	64	113.5	184.5	124.5
STAT 3 [79kDa]	79 (beta isoform)	90.5	238	112	215.25	129.5	208.375	175	170.25	106.25	127.125	105.438	119.5	124.5	127.25	72.9375
STAT 3 [86kDa]	86 (alpha isoform)	2046.75	1376.25	2340.5	2019.5	2032.5	2105.62	2059	1858.25	2339.75	1965.38	1933.69	1765	2152	2446.25	2202.06
TIGAR	30	188.375	201	193	211.75	200.5	193	235.5	206.75	154.5	172.5	190.5	147.625	227	296.75	210.125
TOPK (PBK)	40	292.75	372.5	244.5	157	197	70.5	69.5	326	106.5	158	120		244.5	231.5
XLF	39		59	57						57.5	57.5			67.5	56	50.5
zTotal Protein (Strep-PE) - 1	-	1.57107e+06	1.87135e+06	2.15581e+06	1.369e+06	1.39561e+06	3.10201e+06	1.32588e+06	1.71834e+06	1.99805e+06	1.60824e+06	1.63222e+06	2.21802e+06	1.44194e+06	1.76838e+06	1.73182e+06
zzTotal Protein (Strep-PE) - 2	-	1.75271e+06	2.08131e+06	2.38898e+06	1.53814e+06	1.5816e+06	3.4311e+06	1.48938e+06	1.91914e+06	2.23243e+06	1.79587e+06	1.83073e+06	2.48926e+06	1.6148e+06	1.96826e+06	1.94286e+06
zzzTotal Protein (Strep-PE) - average	-	1.66189e+06	1.97633e+06	2.2724e+06	1.45357e+06	1.48861e+06	3.26655e+06	1.40763e+06	1.81874e+06	2.11524e+06	1.70206e+06	1.73148e+06	2.35364e+06	1.52837e+06	1.86832e+06	1.83734e+06
zzzzNormalization Factor	-	1.09435	0.920157	0.800199	1.25143	1.22233	0.556639	1.29227	1	0.859835	1.06855	1.05052	0.772841	1.19007	0.973371	0.990002

## Sheet: Table S2b-normalized data DigiW
Analyte	Peak Molecular Weight [kDa]	0h Me - 1	0h Me - 2	0h Me - 3	6h Me - 1	6h Me - 2	6h Me - 3	6h Lc 10 uM - 1	6h Lc 10 uM - 2	6h Lc 10 uM - 3	24h Me - 1	24h Me - 2	24h Me - 3	24h Lc 10 uM - 1	24h Lc 10 uM - 2	24h Lc 10 uM - 3
53BP1	450	1112.95	1610.97	825.405	826.572	1332.34	533.539	889.893	1106.38	1113.49	599.989	815.207	281.121	718.209	1173.89	510.965
53BP1 - phospho_Ser1618	450
53BP1 - phospho_Ser1778	450		54.7494			97.7863	30.0585		74						89.0635
53BP1 - phospho_Ser25	450	191.51	343.219	172.443	190.218	280.524	126.427	129.874	141	150.041	187.797	225.863	154.955	98.7761	268.65	197.505
53BP1 - phospho_Thr543	450	93.0194	155.507	51.6128	92.6061	122.844		120.182	129	42.9918	59.3044				157.199
AMPK alpha	62	349.643	276.967	331.682	469.914	416.814	167.27	475.072	331	354.682	338.195	395.523	212.145	474.244	437.53	323.978
AMPK alpha - phospho_Thr172	62	181.114	1445.57	159.64	211.492	1060.98	76.9554	239.717	648.5	118.227	186.996	685.467	48.3026	174.643	602.03	64.3501
ATM	350	287.266	362.542	580.344	299.093	362.42	362.651	166.703	413.5	687.868	447.721	459.605	185.095	477.219	754.849	348.481
ATM - phospho_Ser1981	350		83.7343	104.426			33.6767		168	206.79	63.0443	59.8799		184.461	383.508	121.77
ATR	250	211.209	144.465	160.04	153.926	72.1174	92.1238	100.797	138.5	170.247	105.252	98.2241	61.0544	166.015	155.739	93.3077
ATR - phospho_Ser428	300	212.85	183.111	187.647	188.341	142.096	134.428	74.3058	137.25	190.024	107.923	159.286	108.584	118.412	212.682	140.58
Aurora A (AIK)	48	308.605	475.261	296.874	725.832	907.579	365.155	664.875	731.5	481.078	435.433	486.393	235.33	750.936	713.481	456.391
Aurora B (AIM1)	40	355.662	386.466	266.866	540.62	690.004	290.287	489.772	497.5	348.663	354.223	335.643	182.004	661.681	683.793	439.066
beta-Catenin	92	5860.49	2640.85	4574.74	6137.35	6901.42	3522.83	6291.28	5476.75	5867.3	6722.1	7077.12	5217.45	6760.81	6027.48	5727.16
beta-Catenin (non-pospho Ser33/37/Thr41; active)	92	144.043	80.0537	91.5227	96.3604	128.956	51.35	112.428	110.75	113.498	88.2887	126.326	58.7359	125.553	120.211	106.425
BRCA1	220	60.189	148.605			77.6179			87.5
BRCA1 - phospho_Ser1524	220	67.3023	201.514	84.8211		185.488	57.3338	94.013	181.5	76.6328	69.9898	58.3041			87.7251	51.9751
BRCA2	380					70.2839			51.625						53.0487
C/EBP alpha [30kDa]	30 (p30 isoform)	1268.76	1952.57	1368.34	2188.13	2125.63	870.862	2649.16	2494	1328.02	1546.72	1451.83	538.574	1685.14	1278.64	556.381
C/EBP alpha [42kDa]	42 (p42 isoform)	2313.04	3614.84	1885.27	3808.74	4598.7	1369.61	3329.55	4478.5	1853.8	2811.35	3324.91	800.567	2659.81	2640.51	995.447
Caspase 3 [35kDa]	35 (full-length)	2263.65	1437.75	1599.6	2619.88	2339.54	1090.46	2631.72	1987	1570.06	2193.73	1957.13	1440.58	2107.02	1901.36	1625.09
cdc2 (CDK1)	34	1051.12	1080.03	1394.75	1920.33	2225.86	1098.53	2131.12	2123.5	1666.36	1388.18	1346.9	777.864	2121.31	2127.3	2021.46
cdc2 (CDK1) - phospho_Tyr15	34	174.001	144.465	278.069	215.872	213.296	242.416	341.807	231.5	368.009	174.173	152.326	161.524	315.369	193.214	426.443
cdc25A - phospho_Ser75	59	1619.08	1631.44	1294.32	1693.97	1805.38	714.168	1433.62	1614.5	1300.07	1550.46	1482.82	872.248	1868.41	1584.65	1253.34
CDK2	33	320.096	329.416	405.701	420.482	424.759	313.666	446.481	417.5	445.824	346.744	349.825	252.719	433.782	566.502	545.986
CDK3	35	285.487	422.812	310.677	246.22	105.426	161.147	255.547	187.25	266.871	232.676	169.66	67.6236	304.659	210.248	103.703
CDK4	30	1290.78	1137.77	1241.51	1425.38	1419.43	848.457	1536.51	1200.75	1064.48	1381.1	1294.77	945.184	1134.44	1127.65	1018.46
CDK4 - phospho_Thr172	33
CDK6	36 (CST 13331)
CDK6	40 (Santa Cruz sc-7961)
CDK6	36 (CST 3136)
CDK6 - phospho_Tyr13	36		92.7059	95.4237	147.044	121.011	59.9083	689.429	139.25	100.601	158.145	120.285		434.377	124.348
CDK6 - phospho_Tyr24	36	1939.32	2321.9	1930.88	2198.46	1735.71	2369.34	2310.91	2308	2477.83	1939.55	1575.52	1310.45	2605.67	2150.3	1678.55
CDKN2A (p16-ink4a)	17							71.0751
Chk1 - phospho_Ser296	56	65.6607	70.8521	56.414		88.6188	33.955	78.8288	90.5	55.0294				77.6523	69.1094	50.4901
Chk1 - phospho_Ser345	56
Chk2	62	727.193	577.744	831.807	634.947	559.826	360.981	704.29	586.5	847.367	745.312	755.853	460.806	983.595	1079.1	922.187
Chk2 - phospho_Thr68	62	84.2646		71.6178				84.644	127	89.8528				138.048	177.154	183.15
c-myc	67	890.797	1138.23	880.619	987.538	1187.49	582.523	1348.33	1335	1026	909.334	997.999	454.044	906.985	911.562	470.746
Cyclin A	65	19093.2	26881	16217.2	16273.3	20810.6	14563.6	11535.5	24354.5	18677.3	21062.7	18155.4	7768.21	22848.8	23734.7	16826.1
Cyclin B1	58	2856.79	3502	2737.48	6404.84	6189.11	1983.17	5970.31	5230.5	4170.63	2970.03	3447.17	1515.25	4638.31	5551.38	3830.81
Cyclin D1	36 (CST 55506)			56.0139							64.1128
Cyclin D1	36 (CST 2978)	67.3023	52.449	54.4135	62.5717		30.0585					73.5367	60.2816
Cyclin D2	31 (CST 3741)
Cyclin D2	35 (abcam 207604)
Cyclin D3	31	71.1325	72.8075	112.528		67.8392	52.1849	118.405	83	79.8572	61.7086	65.2639	40.1877	113.801	96.3638	88.2339
Cyclin E1 - phospho_Thr62	48	120.378	103.518	103.626	100.115		36.7382	147.319	144.125	113.068	63.5786	53.0515		128.528	142.112	71.2802
Cyclin E1	48	1189.42	1252.68	1082.67	1397.15	1485.21	747.114	1167.73	1308.12	997.946	1372.01	1149.73	804.334	1535.72	1277.91	993.777
Cyclin E2	45
Cyp2B6	70	134.605	124.221	209.852					175	222.482	157.344	135.386		141.916	154.158
Cyp2E1	58	1904.71	2208.38	1345.13	2134.32	2882.86	1022.06	2121.91	2090.5	1927.75	2030.24	1808.48	1098.21	2396.21	2083.5	1807.37
Cyp3A4	57	27194.8	36633.3	22620	27709.6	30345.8	19018.1	28818.7	31219	26392.6	29772.4	26273.6	14042.2	34938.9	32514.3	23377.7
Cyp7A1	55	256.761	255.574	225.056	275.316	268.759	98.1773	232.609	215.25	206.145	185.927	204.852	107.232	360.592	251.13	230.547
DNA polymerase beta	38	1582.97	1622.24	1931.68	1557.1	1882.39	957.28	1598.54	1781	1503.85	1550.46	1685.57	1182.06	1973.14	2435.13	1650.83
DNA-PK	450		403.029	284.471	182.084	196.795	170.888	109.843	215.5	226.137	158.679	159.155	110.516	143.999	153.793	122.265
DUSP4	44	494.507	378.185	359.289	445.354	320.25	148.414	595.577	274.5	280.951	274.216	256.591		347.501		200.97
Dvl2	92	368.794	270.871	434.208	541.871	567.466	226.274	678.444	536.5	359.411	523.054	471.686	188.96	467.699	455.173	305.787
EMSY	141	451.281	315.614	487.121	750.235	299.623	149.179	716.566	472.25	356.832	739.435	516.727	127.519	398.079	298.338	142.065
Erk1/2 (MAPK p44/42) - phospho_Thr202/Tyr204 [42kDa]	42 (Erk2)		53.8292	69.0172	87.2093		84.4352	135.689	57	73.9458	115.403	62.5062	47.5297
Erk1/2 (MAPK p44/42) - phospho_Thr202/Tyr204 [44kDa]	44 (Erk1)		51.9889			67.2281			70.5	44.7114					65.2159
Erk1/2 (MAPK p44/42) [42kDa]	42 (Erk2)	8104.11	5779.51	5650.2	9258.35	9475.03	4352.01	9583.27	7083.19	6092.36	8781.12	8529.34	5234.02	7125.12	7970.03	5846.21
Erk1/2 (MAPK p44/42) [44kDa]	44 (Erk1)	618.784	612.365	486.121	651.763	806.278	538.896	596.466	575.188	478.498	780.373	692.165	775.691	622.855	636.159	897.19
FoxO3a	90	83.1703	120.081	105.626	113.255	86.1742	42.3046	107.905	96.5	58.4688	72.1269	67.2336		122.578	115.345	81.4277
Glucose 6 phosphatase alpha	40		195.533	140.435	215.872	161.959	105.135	187.38	159	143.055	151.199	164.407			165.23	126.225
GSK3 alpha - phospho_Ser21	51 (CST 9327)		63.4909	47.2117	80.0918	110.01			63					59.5037	65.2159
GSK3 beta - phospho_Ser9	46					92.2858
GSK3 beta	46 (CST 9327)	1197.21	1341.82	1099.07	1612.94	1156.93	833.15	1655.4	1179	1140.36	1242.45	1224.39	1002.76	1235.59	1251.39	1071.18
Histone deacetylase 1 (HDAC1)	62
Histone H2A.X - phospho_Ser139	15	96.9864	101.677	97.2242	170.821	151.874	113.207	118.889	144.875	124.246	123.818	98.4867	61.8273	357.915	312.209	366.301
Histone H3	17	704373	791050	834608	891448	705446	712857	917335	748887	705023	997492	923993	915973	1.03374e+06	790248	986096
Histone H3 - acetyl_Lys9/Lys14	17	4619.51	6005.64	6974.13	7104.24	6103.7	11747.8	5717.18	5821.25	7207.78	7792.25	7060.45	8539.89	5760.25	6013.49	7125.05
Histone H3 - monomethyl_Lys4	17	1324.71	1452.93	1156.99	1116.91	946.693	1485.81	1024.13	972.625	1165.51	969.172	794.459	891.858	1134.73	1087.74	1187.88
Histone H3 - phospho_Ser10	17	95.2081	108.118		182.084	564.105	185.639	73.0135	75		417.268	782.641	285.951		71.5428
Histone H3 - phospho_Ser28	17				69.9239
Histone H3 - phospho_Thr11	15
Histone H3 - phospho_Thr3	17
Histone H3 - phospho_Thr6	17	157.312	84.6545	86.0214		102.676	102.004		75	55.7818	65.3149	117.002	48.4958	98.7761	78.3564	153.574
Histone H3 - trimethyl_Lys27	17	14772	19497.2	18243.5	12125.1	10144.4	23614.2	9624.22	12294.5	14172.7	10976.4	11147.6	12528.1	11385.4	14659.9	13968.3
HNF-1 alpha (HNF-1A)	67	2292.65	3183.74	2002.3	2909.9	2338.31	1023.8	3070.12	2869.75	2207.84	2362.56	2361.58	1139.75	3445.26	2581.38	1778.04
HNF-4 alpha (HNF-4A)	52	383.705	268.226	311.877	445.041	373.116	223.699	325.007	282.5	222.267	377.197	298.349	214.077	373.534	252.833	274.726
HNF-4 alpha (HNF-4A) - phospho_Ser313	50	1924.41	2207	1681.62	2462.82	2501.5	867.94	2405.89	2265.88	1826.18	2087.14	1995.73	765.306	1786.89	1925.09	1187.01
Ihh	45		51.5288							45.5713	57.7015	58.8294
ILK1	51	236.379	260.865	220.855	349.776	313.374	97.6902	383.159	224	168.528	231.875	256.853	134.474	234.444	257.943	164.835
ILK1 - phospho_Ser343	51	115.453	107.198	80.0199	94.4833	96.7167	41.8175	89.8131	98.5	104.47	127.424	71.4357	51.0075	115.735	120.09	103.95
ILK1 - phospho_Thr173	50	8271.88	7622.47	5545.18	10487.6	9150.96	5242.29	11723.5	7769	5405.35	9412.83	8116.35	4362.69	10953.1	7530.97	6793.15
Ku80	86	18748.9	16119.8	15566.3	19923.1	19400.8	6087.27	18301.8	17886.1	18014.8	17461.7	17904.1	8493.91	19768.3	18685.3	13639.1
MCM2	125	16143.9	15546.7	15992.8	12432.2	11628	8688.86	14180.1	12685.4	14566.9	13861.2	15937.2	10836.4	12018	12323.9	10956.1
MDM2 [60kDa]	60 (cleaved)	87.5476	134.343	123.631	147.044	100.231	90.7322	74.9519	110	98.4511	103.649	90.3451	102.788	182.676	115.345	95.0402
MDM2 [90kDa]	90 (full-length)	79.8872	87.875	88.8221	72.5832		69.5799	64.6137	74.5	121.667	72.1269		53.7124	91.0406	90.7669	75.2402
MEK1	45	4955.74	7679.63	4898.02	3429.56	6791.87	1632.55	2503.14	6630.5	4379.14	3969.39	5683.34	1782.36	5488.02	7167.42	4299.21
MEK1 - phospho_Ser298	45	80.4344	189.552	90.5225	215.872	378.922	50.0975	199.01	205	99.7409	134.637	193.691	59.8952	103.536	149.412	54.4501
Mre11	81	210.662	175.635	156.839	240.275	226.742	143.335	178.334	196.5	165.948	191.404	152.326	68.01	216.593	186.401	135.135
Mre11 - phospho_Ser676	81
mTOR (FRAP)	289	2404.14	1997.2	1979.89	2781.94	1865.27	1483.86	1624.07	2072.88	2241.59	1726.64	1993.37	1104	2069.54	1818.5	1755.27
mTOR (FRAP)- phospho_Ser2448	289	570.154	602.128	444.11	1088.12	649.056	458.462	553.74	696	689.158	404.846	502.151	186.255	488.525	438.017	301.951
Nrf2	110	147.6	92.1308	67.6168	87.6004	72.2702		128.581	121	125.536		63.5568	44.4384	105.917	92.957
P21 - phospho_Thr145	18						35.7641		51.5
p21 (Waf1, Cip1, CDKN1A)	21	870.552	710.822	798.999	910.419	528.657	407.738	1025.74	870.125	655.624	753.059	547.849	266.05	2306.96	2174.51	1267.2
p27 (Kip1, CDKN1B) - phospho_Ser10	27
p27 (Kip1, CDKN1B)	27	97.3968	83.2742	62.8156		176.321	54.829	116.466	78.5		147.46	133.679	131.576		67.771
p53	53	8562.43	5596.17	6808.89	7871.21	6337.77	6694.98	7415.72	5505.88	6327.74	8031.73	5907.1	7211.38	8083.57	6378.75	8866.21
p53 - acetyl_Lys382	53
p53 - phospho_Ser15	53	129.68	170.689	130.432	106.372	80.0625	27.832	335.991	303	233.875				1040.72	1046.5	754.382
p53 - phospho_Ser20	53
p53 - phospho_Ser37	53
p95 (NBS1) - phospho_Ser343	95	135.699	156.887	80.0199		147.291		106.29	180.25	118.657	65.5821			164.676	203.435	153.203
PARP	116	2522.19	3666.83	3494.47	4517.05	5531.65	2043.7	4170.98	4031.5	4388.49	4041.25	4601.43	3754.85	3527.38	5044.01	4560.82
PARP - cleaved_Asp214	89
PCNA	31	5278.03	3739.52	7080.96	6760.25	5160.67	3116.9	5508.97	5474	5723.06	5920.29	5737.18	3672.93	5865.87	7784.05	4850.02
PKC (pan) - phospho_Ser660	85	170.718	448.117	98.4245	217.75	482.209	30.0585	208.056	427	97.1614	111.129	314.107	84.0465	167.8	276.924
PLK1	62	2184.31	1942.91	1840.86	4122.38	4621.01	2206.8	3732.25	3108.5	2575.64	3134.58	3250.46	1936.74	3586.29	3516.79	2645.04
PLK1 - phospho_Thr210	62
PP1 gamma	37	929.099	996.53	939.233	775.576	552.492		762.281	711		840.947	849.875		724.16	794.149
PP2A C	36	1008.44	721.403	996.648	1006.15	596.496	863.626	1061.6	961.5	1049.86	1065.88	928.139	808.971	1050.24	1057.08	976.142
PP2A C - phospho_Tyr307	36		89.7153	250.062	359.787		247.287	344.391	151.75	302.232	368.115	187.256	190.505	358.361	222.902	217.429
PPAR gamma	52	42218.5	42924.8	35574	53760.5	54985.8	23867.6	46364.9	47982.8	39173.2	52194.5	43117.3	26042.4	61811.2	46425.4	35004
PPAR gamma - phospho_Ser112	52	7108.87	7522.52	6235.75	8989.68	9000	3860.08	8029.87	8074	6696.18	9048.46	7078.44	4234.49	10717.2	7947.09	5908.83
Rad50	153	113.265	177.13	81.6203	137.032	245.077	33.6767	104.19	207	120.807	197.147	192.246	100.469	106.512	127.998	132.66
Rad51	37	78.7929	96.6165	109.227	118.886	125.289	101.587	105.32	151.5	196.902	80.141	89.2946	64.1458	140.429	146.492	168.3
Rad52	40	400.53	358.401	334.883	416.728	348.975	243.878	396.082	397.625	300.512	370.652	343.259	289.622	456.988	378.276	269.281
Rad54B	103	154.303	121.691	88.422	141.099	190.225	51.2804	253.286	103.375	110.059	138.644	119.76		191.602	209.762	99.0002
Rb	110	245.133	208.761	192.248	198.039	186.405	114.459	242.625	173	156.06	70.7913	183.054	100.083	136.858	214.628	135.754
Rb - phospho_Ser780	110	102.868	104.898	113.228	172.698	105.731	52.3241	107.743	115.875	66.8522		96.9109	47.2399	112.462	102.204
Rb - phospho_Ser807/Ser811	110	1599.66	1998.58	1342.33	1355.46	2175.9	724.675	1480.3	2099.62	1159.27	872.068	1704.48	643.197	1105.88	1877.63	1010.54
SDS (serine dehydratase)	35	1153.58	1030.35	934.932	1312.13	966.862	320.972	1565.59	839.625	665.942	1086.45	747.317	386.614	1114.5	771.518	480.646
SMC1 - phospho_Ser957	145					68.6032
STAT 3 - phospho_Tyr705	86	78.7929	75.913	121.63	63.1974	104.967			75	82.1142	64.1128	89.8199	49.4618	135.073	179.587	123.255
STAT 3 [79kDa]	79 (beta isoform)	99.0383	218.997	89.6223	269.371	158.292	115.99	226.148	170.25	91.3575	135.839	110.765	92.3545	148.164	123.861	72.2083
STAT 3 [86kDa]	86 (alpha isoform)	2239.85	1266.37	1872.87	2527.27	2484.38	1172.07	2660.79	1858.25	2011.8	2100.1	2031.39	1364.06	2561.04	2381.11	2180.05
TIGAR	30	206.147	184.952	154.438	264.991	245.077	107.431	304.331	206.75	132.845	184.324	200.125	114.091	270.147	288.848	208.024
TOPK (PBK)	40	320.37	342.759	195.649	196.475	240.799	39.2431	89.8131	326	91.5724	168.83	126.063		290.973	225.335
XLF	39		54.2893	45.6113						49.4405	61.4415			80.3299	54.5088	49.9951
Total Protein (Normalized)	-	1.81868e+06	1.81853e+06	1.81837e+06	1.81905e+06	1.81956e+06	1.81829e+06	1.81904e+06	1.81874e+06	1.81876e+06	1.81873e+06	1.81896e+06	1.81899e+06	1.81887e+06	1.81857e+06	1.81897e+06
	-
	-
	-

## Sheet: raw data_Fig. 1_S1
V79_WT synchronous							V79_WT asynchronous
	replicate 1	replicate 2	replicate 3	mean	SD			replicate 1	replicate 2	replicate 3	mean	SD
negative control	100	100	100	100	0		negative control	100	100	100	100	0
Triton 0.1%	-0.290589	-1.18051	0.124864	-0.448746	0.666905		Triton 0.1%	-3.07476	-1.47289	-1.5	-2.01588	0.917115
Lasiocarpine 0.1 µM	96.1325	113.835	139.39	116.453	21.7472		Lasiocarpine 0.1 µM	112.892	124.475	114.588	117.318	6.25554
Lasiocarpine 1 µM	98.7923	101.343	138.487	112.874	22.2184		Lasiocarpine 1 µM	118.792	123.378	110.735	117.635	6.40037
Lasiocarpine 10 µM	90.5406	92.9232	133.562	105.675	24.1799		Lasiocarpine 10 µM	116.763	123.566	118.059	119.463	3.61241
Lasiocarpine 50 µM	90.6034	89.0131	126.276	101.964	21.0699		Lasiocarpine 50 µM	118.386	134.002	115.382	122.59	9.99634
Lasiocarpine 100 µM	106.374	93.7227	123.409	107.835	14.8973		Lasiocarpine 100 µM	126.721	125.948	106.853	119.841	11.2542
Lasiocarpine 250 µM	92.3417	90.025	123.887	102.085	18.9171		Lasiocarpine 250 µM	106.306	120.558	99	108.621	10.9639
V79_3A4 synchronous							V79_3A4 asynchronous
	replicate 1	replicate 2	replicate 3	mean	SD			replicate 1	replicate 2	replicate 3	mean	SD
negative control	100	100	100	100	0		negative control	100	100	100	100	0
Triton 0.1%	0.037387	-3.78958	-0.0777187	-1.27664	2.17703		Triton 0.1%	-2.35372	-3.91231	-3.54047	-3.26883	0.814026
Lasiocarpine 0.1 µM	126.643	117.689	98.9478	114.427	14.1329		Lasiocarpine 0.1 µM	114.388	123.899	116.152	118.146	5.05936
Lasiocarpine 1 µM	109.753	116.928	97.5429	108.075	9.80112		Lasiocarpine 1 µM	119.545	127.157	129.319	125.34	5.13361
Lasiocarpine 10 µM	102.698	77.5991	90.6558	90.3176	12.5527		Lasiocarpine 10 µM	99.026	117.99	114.943	110.653	10.1839
Lasiocarpine 50 µM	59.9622	74.0464	70.2935	68.1007	7.29367		Lasiocarpine 50 µM	66.7085	83.1838	72.1646	74.019	8.39275
Lasiocarpine 100 µM	28.9441	50.2244	51.5813	43.5833	12.696		Lasiocarpine 100 µM	51.6565	51.6155	56.5621	53.278	2.84415
Lasiocarpine 250 µM	22.927	28.3969	37.6158	29.6466	7.42371		Lasiocarpine 250 µM	32.2216	32.9578	33.5612	32.9136	0.670885
HepG2_WT synchronous							HepG2_WT asynchronous
	replicate 1	replicate 2	replicate 3	mean	SD			replicate 1	replicate 2	replicate 3	mean	SD
negative control	100	100	100	100	0		negative control	100	100	100	100	0
Triton 0.1%	-0.721509	0.0142959	-2.6265	-1.11124	1.36285		Triton 0.1%	-3.60003	-1.18109	-1.07991	-1.95368	1.42668
Lasiocarpine 0.1 µM	94.9999	99.7938	110.044	101.613	7.68538		Lasiocarpine 0.1 µM	88.2076	100.149	102.183	96.8466	7.55046
Lasiocarpine 1 µM	95.2915	100.245	113.303	102.947	9.30478		Lasiocarpine 1 µM	104.807	99.4619	102.126	102.132	2.67271
Lasiocarpine 10 µM	93.5419	100.105	113.247	102.298	10.0337		Lasiocarpine 10 µM	102.543	98.9445	101.354	100.947	1.83322
Lasiocarpine 50 µM	94.2765	99.8616	110.528	101.555	8.25724		Lasiocarpine 50 µM	104.58	98.3023	99.0547	100.646	3.42777
Lasiocarpine 100 µM	94.8373	100.038	112.922	102.599	9.31061		Lasiocarpine 100 µM	104.813	98.3692	100.737	101.306	3.25926
Lasiocarpine 250 µM	92.6111	87.1713	105.9	95.2274	9.63457		Lasiocarpine 250 µM	105.799	99.3771	100.364	101.847	3.45802
HepG2_3A4 synchronous							HepG2_3A4 asynchronous
	replicate 1	replicate 2	replicate 3	mean	SD			replicate 1	replicate 2	replicate 3	mean	SD
negative control	100	100	100	100	0		negative control	100	100	100	100	0
Triton 0.1%	-1.14744	-0.0594575	-0.177175	-0.461358	0.597073		Triton 0.1%	0.343586	-1.07557	-1.44033	-0.724105	0.942463
Lasiocarpine 0.1 µM	83.3659	92.1694	89.0348	88.19	4.46213		Lasiocarpine 0.1 µM	98.197	99.6132	100.161	99.3237	1.01351
Lasiocarpine 1 µM	84.3762	93.0715	91.7431	89.7303	4.68405		Lasiocarpine 1 µM	97.4411	97.3639	98.6581	97.821	0.725942
Lasiocarpine 10 µM	71.7533	87.585	87.9085	82.4156	9.23522		Lasiocarpine 10 µM	92.9107	88.5629	92.8654	91.4463	2.49722
Lasiocarpine 50 µM	32.9131	68.9605	66.9259	56.2665	20.2502		Lasiocarpine 50 µM	63.2346	78.5704	76.3688	72.7246	8.29194
Lasiocarpine 100 µM	22.6671	64.5278	63.0618	50.0855	23.7564		Lasiocarpine 100 µM	47.891	78.0839	74.2217	66.7322	16.4308
Lasiocarpine 250 µM	18.8621	63.7118	50.8177	44.4638	23.0901		Lasiocarpine 250 µM	32.0713	75.2499	72.5353	59.9522	24.1837

## Sheet: Statistics_Fig. 1_Cell viab
Synchronous vs. asynchronous										WT vs. 3A4										Treatment vs. negative control
Cell_Line	Genotype	Treatment	group1	group2	p	p.adj	p.adj.signif			Cell_Line	Cell_Cycle	Treatment	group1	group2	p	p.adj	p.adj.signif			Cell_Line	Cell_Cycle	Genotype	group1	group2	p	p.adj	p.adj.signif
V79	WT	Negative control	asynchronous	synchronous	1000000	1000000	ns			V79	asynchronous	Negative control	WT	3A4	1000000	1000000	ns			V79	asynchronous	WT	Negative control	Triton 0.1%	2.92684e-16	2.04879e-15	***
V79	WT	Triton 0.1%	asynchronous	synchronous	0.856155	0.856155	ns			V79	asynchronous	Triton 0.1%	WT	3A4	884764	884764	ns			V79	asynchronous	WT	Negative control	Lasiocarpine 0.1 µM	46826.1	54630.4	ns
V79	WT	Lasiocarpine 0.1 µM	asynchronous	synchronous	0.92021	0.92021	ns			V79	asynchronous	Lasiocarpine 0.1 µM	WT	3A4	923721	923721	ns			V79	asynchronous	WT	Negative control	Lasiocarpine 1 µM	43006.6	54630.4	ns
V79	WT	Lasiocarpine 1 µM	asynchronous	synchronous	0.58204	0.58204	ns			V79	asynchronous	Lasiocarpine 1 µM	WT	3A4	373500	373500	ns			V79	asynchronous	WT	Negative control	Lasiocarpine 10 µM	25780.4	45115.8	*
V79	WT	Lasiocarpine 10 µM	asynchronous	synchronous	0.112504	0.112504	ns			V79	asynchronous	Lasiocarpine 10 µM	WT	3A4	309148	309148	ns			V79	asynchronous	WT	Negative control	Lasiocarpine 50 µM	9903.38	34661.8	*
V79	WT	Lasiocarpine 50 µM	asynchronous	synchronous	0.0182772	0.0182772	*			V79	asynchronous	Lasiocarpine 50 µM	WT	3A4	0.108979	0.108979	***			V79	asynchronous	WT	Negative control	Lasiocarpine 100 µM	23090.4	45115.8	*
V79	WT	Lasiocarpine 100 µM	asynchronous	synchronous	0.166501	0.166501	ns			V79	asynchronous	Lasiocarpine 100 µM	WT	3A4	2.99448e-06	2.99448e-06	***			V79	asynchronous	WT	Negative control	Lasiocarpine 250 µM	319572	319572	ns
V79	WT	Lasiocarpine 250 µM	asynchronous	synchronous	0.450082	0.450082	ns			V79	asynchronous	Lasiocarpine 250 µM	WT	3A4	9.21156e-09	9.21156e-09	***			V79	asynchronous	3A4	Negative control	Triton 0.1%	1.28125e-16	8.96872e-16	***
V79	3A4	Negative control	asynchronous	synchronous	1000000	1000000	ns			V79	synchronous	Negative control	WT	3A4	1000000	1000000	ns			V79	asynchronous	3A4	Negative control	Lasiocarpine 0.1 µM	37404.7	43638.8	*
V79	3A4	Triton 0.1%	asynchronous	synchronous	0.817759	0.817759	ns			V79	synchronous	Triton 0.1%	WT	3A4	923706	923706	ns			V79	asynchronous	3A4	Negative control	Lasiocarpine 1 µM	3930.56	5502.79	**
V79	3A4	Lasiocarpine 0.1 µM	asynchronous	synchronous	0.667105	0.667105	ns			V79	synchronous	Lasiocarpine 0.1 µM	WT	3A4	814725	814725	ns			V79	asynchronous	3A4	Negative control	Lasiocarpine 10 µM	219193	219193	ns
V79	3A4	Lasiocarpine 1 µM	asynchronous	synchronous	0.0474911	0.0474911	*			V79	synchronous	Lasiocarpine 1 µM	WT	3A4	578992	578992	ns			V79	asynchronous	3A4	Negative control	Lasiocarpine 50 µM	3135.01	5486.26	**
V79	3A4	Lasiocarpine 10 µM	asynchronous	synchronous	0.019942	0.019942	*			V79	synchronous	Lasiocarpine 10 µM	WT	3A4	77447.6	77447.6	ns			V79	asynchronous	3A4	Negative control	Lasiocarpine 100 µM	0.29182	0.680914	***
V79	3A4	Lasiocarpine 50 µM	asynchronous	synchronous	0.493986	0.493986	ns			V79	synchronous	Lasiocarpine 50 µM	WT	3A4	140.899	140.899	***			V79	asynchronous	3A4	Negative control	Lasiocarpine 250 µM	2.16291e-06	7.57019e-06	***
V79	3A4	Lasiocarpine 100 µM	asynchronous	synchronous	0.263261	0.263261	ns			V79	synchronous	Lasiocarpine 100 µM	WT	3A4	1.24415e-05	1.24415e-05	***			V79	synchronous	WT	Negative control	Triton 0.1%	8.23154e-16	5.76208e-15	***
V79	3A4	Lasiocarpine 250 µM	asynchronous	synchronous	0.705571	0.705571	ns			V79	synchronous	Lasiocarpine 250 µM	WT	3A4	7.45682e-08	7.45682e-08	***			V79	synchronous	WT	Negative control	Lasiocarpine 0.1 µM	58773.2	205706	ns
HepG2	WT	Negative control	asynchronous	synchronous	100000000	100000000	ns			HepG2	asynchronous	Negative control	WT	3A4	1000000	1000000	ns			V79	synchronous	WT	Negative control	Lasiocarpine 1 µM	138115	322268	ns
HepG2	WT	Triton 0.1%	asynchronous	synchronous	0.922369	0.922369	ns			HepG2	asynchronous	Triton 0.1%	WT	3A4	886900	886900	ns			V79	synchronous	WT	Negative control	Lasiocarpine 10 µM	511864	716610	ns
HepG2	WT	Lasiocarpine 0.1 µM	asynchronous	synchronous	0.581629	0.581629	ns			HepG2	asynchronous	Lasiocarpine 0.1 µM	WT	3A4	774490	774490	ns			V79	synchronous	WT	Negative control	Lasiocarpine 50 µM	820264	820264	ns
HepG2	WT	Lasiocarpine 1 µM	asynchronous	synchronous	0.924887	0.924887	ns			HepG2	asynchronous	Lasiocarpine 1 µM	WT	3A4	618202	618202	ns			V79	synchronous	WT	Negative control	Lasiocarpine 100 µM	365511	639644	ns
HepG2	WT	Lasiocarpine 10 µM	asynchronous	synchronous	0.875815	0.875815	ns			HepG2	asynchronous	Lasiocarpine 10 µM	WT	3A4	272896	272896	ns			V79	synchronous	WT	Negative control	Lasiocarpine 250 µM	809461	820264	ns
HepG2	WT	Lasiocarpine 50 µM	asynchronous	synchronous	0.916177	0.916177	ns			HepG2	asynchronous	Lasiocarpine 50 µM	WT	3A4	1542.39	1542.39	**			V79	synchronous	3A4	Negative control	Triton 0.1%	4.76645e-16	3.33652e-15	***
HepG2	WT	Lasiocarpine 100 µM	asynchronous	synchronous	0.881121	0.881121	ns			HepG2	asynchronous	Lasiocarpine 100 µM	WT	3A4	103.626	103.626	***			V79	synchronous	3A4	Negative control	Lasiocarpine 0.1 µM	96948.8	135728	ns
HepG2	WT	Lasiocarpine 250 µM	asynchronous	synchronous	0.444386	0.444386	ns			HepG2	asynchronous	Lasiocarpine 250 µM	WT	3A4	3.43327	3.43327	***			V79	synchronous	3A4	Negative control	Lasiocarpine 1 µM	351091	351091	ns
HepG2	3A4	Negative control	asynchronous	synchronous	100000000	100000000	ns			HepG2	synchronous	Negative control	WT	3A4	1000000	1000000	ns			V79	synchronous	3A4	Negative control	Lasiocarpine 10 µM	263864	307842	ns
HepG2	3A4	Triton 0.1%	asynchronous	synchronous	0.975753	0.975753	ns			HepG2	synchronous	Triton 0.1%	WT	3A4	940075	940075	ns			V79	synchronous	3A4	Negative control	Lasiocarpine 50 µM	322.037	563.564	***
HepG2	3A4	Lasiocarpine 0.1 µM	asynchronous	synchronous	0.199224	0.199224	ns			HepG2	synchronous	Lasiocarpine 0.1 µM	WT	3A4	122239	122239	ns			V79	synchronous	3A4	Negative control	Lasiocarpine 100 µM	0.00134225	0.00313192	***
HepG2	3A4	Lasiocarpine 1 µM	asynchronous	synchronous	0.35014	0.35014	ns			HepG2	synchronous	Lasiocarpine 1 µM	WT	3A4	128032	128032	ns			V79	synchronous	3A4	Negative control	Lasiocarpine 250 µM	2.79354e-07	9.77739e-07	***
HepG2	3A4	Lasiocarpine 10 µM	asynchronous	synchronous	0.297212	0.297212	ns			HepG2	synchronous	Lasiocarpine 10 µM	WT	3A4	22808.6	22808.6	*			HepG2	asynchronous	WT	Negative control	Triton 0.1%	3.04942e-16	2.1346e-15	***
HepG2	3A4	Lasiocarpine 50 µM	asynchronous	synchronous	0.0586886	0.0586886	ns			HepG2	synchronous	Lasiocarpine 50 µM	WT	3A4	0.616707	0.616707	***			HepG2	asynchronous	WT	Negative control	Lasiocarpine 0.1 µM	715346	940470	ns
HepG2	3A4	Lasiocarpine 100 µM	asynchronous	synchronous	0.0558927	0.0558927	ns			HepG2	synchronous	Lasiocarpine 100 µM	WT	3A4	0.0124688	0.0124688	***			HepG2	asynchronous	WT	Negative control	Lasiocarpine 1 µM	805253	940470	ns
HepG2	3A4	Lasiocarpine 250 µM	asynchronous	synchronous	0.074988	0.074988	ns			HepG2	synchronous	Lasiocarpine 250 µM	WT	3A4	0.0329993	0.0329993	***			HepG2	asynchronous	WT	Negative control	Lasiocarpine 10 µM	912777	940470	ns
																				HepG2	asynchronous	WT	Negative control	Lasiocarpine 50 µM	940470	940470	ns
																				HepG2	asynchronous	WT	Negative control	Lasiocarpine 100 µM	879903	940470	ns
																				HepG2	asynchronous	WT	Negative control	Lasiocarpine 250 µM	830868	940470	ns
																				HepG2	asynchronous	3A4	Negative control	Triton 0.1%	6.86355e-16	4.80449e-15	***
																				HepG2	asynchronous	3A4	Negative control	Lasiocarpine 0.1 µM	937648	937648	ns
																				HepG2	asynchronous	3A4	Negative control	Lasiocarpine 1 µM	801020	934523	ns
																				HepG2	asynchronous	3A4	Negative control	Lasiocarpine 10 µM	323360	452705	ns
																				HepG2	asynchronous	3A4	Negative control	Lasiocarpine 50 µM	1960.96	3431.68	**
																				HepG2	asynchronous	3A4	Negative control	Lasiocarpine 100 µM	181.705	423.978	***
																				HepG2	asynchronous	3A4	Negative control	Lasiocarpine 250 µM	8.43688	29.5291	***
																				HepG2	synchronous	WT	Negative control	Triton 0.1%	5.31611e-16	3.72128e-15	***
																				HepG2	synchronous	WT	Negative control	Lasiocarpine 0.1 µM	852021	857215	ns
																				HepG2	synchronous	WT	Negative control	Lasiocarpine 1 µM	733264	857215	ns
																				HepG2	synchronous	WT	Negative control	Lasiocarpine 10 µM	790404	857215	ns
																				HepG2	synchronous	WT	Negative control	Lasiocarpine 50 µM	857215	857215	ns
																				HepG2	synchronous	WT	Negative control	Lasiocarpine 100 µM	763720	857215	ns
																				HepG2	synchronous	WT	Negative control	Lasiocarpine 250 µM	581121	857215	ns
																				HepG2	synchronous	3A4	Negative control	Triton 0.1%	8.1633e-16	5.71431e-15	***
																				HepG2	synchronous	3A4	Negative control	Lasiocarpine 0.1 µM	173453	202362	ns
																				HepG2	synchronous	3A4	Negative control	Lasiocarpine 1 µM	236131	236131	ns
																				HepG2	synchronous	3A4	Negative control	Lasiocarpine 10 µM	43600.4	61040.5	ns
																				HepG2	synchronous	3A4	Negative control	Lasiocarpine 50 µM	1.36795	2.39391	***
																				HepG2	synchronous	3A4	Negative control	Lasiocarpine 100 µM	0.0525907	0.122712	***
																				HepG2	synchronous	3A4	Negative control	Lasiocarpine 250 µM	0.00223405	0.00781919	***

## Sheet: raw data Fig. 4_Cell cycle
V79_wt		replicate 1				replicate 2				replicate 3					HepG2_wt		replicate 1				replicate 2				replicate 3
		G1 [%]	S [%]	G2/M [%]		G1 [%]	S [%]	G2/M [%]		G1 [%]	S [%]	G2/M [%]					G1	S	G2/M		G1	S	G2/M		G1	S	G2/M
negative control	0 h	27.26	40.58	29.99		27.24	49.72	22.06		21.73	36.24	41.17			negative control	0 h	68.47	22.81	8.52		70.79	17.02	11.94		65.53	22.97	11.19
	2 h	19.86	35.07	42.07		12.61	33.2	52.79		17.89	25.51	55.05				2 h	27.25	49.59	23.2		17.65	55.33	26.91		14.33	57.88	27.61
	4 h	56.01	12.36	28.84		49.82	13.3	35.65		51.36	16.7	29.43				4 h	24.14	38.03	37.8		23.08	44.68	32.23		11.33	35.98	52.46
	6 h	61.06	23.17	12.22		63.02	21.4	13.9		54.94	27.78	15.24				6 h	23.97	24.86	51.17		16.91	28.68	54.65		13.98	17.66	68.26
	15 h	43.57	36.52	16.82		34.49	42.1	22.01		46.14	34.2	18.12				24 h	65.07	13.22	21.71		64.41	13.09	22.5		53.81	14.41	31.55
	24 h	50.81	28.535	19.78		45.005	28.725	24.84		51.61	24.285	22.43
															Lasiocarpine 10 µM	0 h	68.01	23.1	8.52		71.33	17.66	10.84		69.85	20.69	9.36
Lasiocarpine 10 µM	0 h	28.37	41.6	27.75		23.62	49.45	26.22		27.77	32.37	39.02				2 h	33.11	46.31	20.62		13.48	53.25	33.14		15.06	61.57	23.07
	2 h	19.22	34.31	42.66		12.94	34.26	51.93		19.29	24.17	54.93				4 h	19.88	40.41	39.71		17.97	37.47	44.69		13.88	29.47	56.46
	4 h	59.54	10.74	27.22		51.27	12.83	34.6		55.92	13.14	28.5				6 h	23.39	27.84	48.77		19.53	26.05	54.57		14	19.19	66.72
	6 h	61.88	22.99	11.89		64.62	20.67	12.95		50.68	30.4	17.06				24 h	59.11	15.71	25.25		57.19	14.69	28.1		41.59	15.36	42.79
	15 h	42.73	37.31	16.68		33.79	42.46	22.29		44.8	34.59	18.98
	24 h	49.84	27.445	22.065		47.895	27.475	23.29		51.97	23.58	22.795			positive control	0 h	67.87	25.05	6.9		52.33	20.83	16.36		68.91	20.98	9.99
															colchicine	2 h	30.15	48.97	20.97		25.99	39.7	23.61		16.97	65.73	16.89
positive control	0 h					23.03	48.95	27.59		26.73	34.48	37.73				4 h	18.75	45.02	36.22		9.86	23.96	56.98		10.03	32.15	57.59
colchicine	2 h					10.58	38.41	50.52		12.83	29.27	57				6 h	14.88	28	57.11		6.11	14.15	70.07		11.38	24.51	63.96
	4 h					2.74	15.47	80.93		4.2	19.32	75.05				24 h	10.17	8.99	80.81		4.4	11.32	78.67		4.1	2.58	93.09
	6 h					1.56	9.7	87.4		3.26	10.91	83.47
	15 h					6.71	19.56	64.16		6.64	20.52	63.93
	24 h	14.835	21.485	57.13		17.76	20.96	56.11		16.935	17.025	61.1
V79_3A4		replicate 1				replicate 2				replicate 3					HepG2_hCYP3A4		replicate 1				replicate 2				replicate 3
		G1 [%]	S [%]	G2/M [%]		G1 [%]	S [%]	G2/M [%]		G1 [%]	S [%]	G2/M [%]					G1	S	G2/M		G1	S	G2/M		G1	S	G2/M
negative control	0 h	26.13	56.73	13.14		20.66	67.9	10.01		15.4	72.9	10.1			negative control	0 h	59.15	23.45	15.53		61.08	27.12	11.7		64.76	20.57	14.25		6476	2057	1425
	2 h	7.41	40.27	50.82		4.04	42	53.61		5.21	58.51	35.55				2 h	30.4	50.06	19.43		21.78	52.35	25.28		42.2	42.37	15.06		4220	4237	1506
	4 h	31.82	8.58	58.08		27.96	6.14	64.8		18.86	14.43	64.84				4 h	28.95	24.58	46.34		15.72	27.16	57.36		24.3	33.88	41.5		2430	3388	4150
	6 h	71.01	10.21	17.32		60.47	7.5	31.29		78.52	7.88	12.1				6 h	28.71	16.17	54.92		14.87	12	73.2		23.42	18.38	57.99		2342	1838	5799
	15 h	51.79	29.16	16.28		46.83	31.32	17		46.07	34.43	17.62				24 h	59.51	13.33	27.02		50.87	13.83	35.26		53.02	13.71	32.95		5302	1371	3295
	24 h	36.03	26.785	36.9		49.82	20.525	28.625		59.505	17.775	21.51
															Lasiocarpine 10 µM	0 h	57.05	28.49	14.11		64.66	24.18	10.99		66.43	20.18	12.94		6643	2018	1294
Lasiocarpine 10 µM	0 h	19.62	67.75	11.49		16.25	70.54	12.45		14.4	74.4	10.1				2 h	37.91	45.34	16.61		21.66	51.24	27.12		38.46	43.9	17.22		3846	4390	1722
	2 h	7	40.3	51.01		4.13	43.86	51.76		5.27	50.14	44.18				4 h	29.19	39.74	30.93		18.43	33.3	48.65		24.48	36.04	39.3		2448	3604	3930
	4 h	21.7	11.77	65.52		25.65	9.28	64.15		19.01	9.18	70.94				6 h	25.78	33.86	40.28		15.69	11.63	72.85		25.42	34.33	39.99		2542	3433	3999
	6 h	41.89	12.25	44.74		30.26	8.14	60.79		63.04	8.7	27.03				24 h	28.27	17.97	53.28		28.92	15.94	55.11		24.72	18.59	56.28		2472	1859	5628
	15 h	17.83	37.52	42.5		15.33	35.45	46.96		24.93	43.53	29.47
	24 h	17.585	28.9	52.835		25.385	29.105	44.45		17.68	24.545	55.735			positive control	0 h	61.6	23.97	13.69		55.98	19.4	17.47		65.71	21	12.87		6571	2100	1287
															colchicine	2 h	40.85	43.22	15.84		32.04	37.19	24.09		36.26	44.67	18.83		3626	4467	1883
positive control	0 h					15.01	70.9	13.64		15.1	75.5	8.1				4 h	28.17	35.98	35.75		19.96	27.21	43.79		20.7	35.09	44.01		2070	3509	4401
colchicine	2 h					2.85	39.56	57.43		3.58	48.54	47.73				6 h	23.39	18	58.44		16.87	20.44	52.73		21.64	24.72	53.44		2164	2472	5344
	4 h					1.21	5.27	93.42		1.76	11.42	86.4				24 h	16.48	2.68	80.66		9.98	5.36	78.11		10.05	3.19	86.6		1005	319	8660
	6 h					0.71	3.67	95.49		1.76	7.27	90.45
	15 h					5.2	12.88	80.47		10.33	21.66	63.85
	24 h	31.27	25.66	35.785		22.85	19.295	52.78		18.975	18.39	59.59

## Sheet: Statistics Fig. 4_Cell cycle
WT vs. 3A4											Treatment vs. negative control
Cell_Line	Phase	Compound	Time_Point	group1	group2	p	p.adj	p.adj.signif			Cell_Line	Phase	Genotype	Time_Point	group1	group2	p	p.adj	p.adj.signif
V79	G1	Negative control	0 h	WT	3A4	338469	338469	ns			V79	G1	WT	0 h	Negative control	Positive control	922714	922714	ns
V79	G1	Negative control	2 h	WT	3A4	21978.8	21978.8	*			V79	G1	WT	0 h	Negative control	Lasiocarpine	809708	922714	ns
V79	G1	Negative control	4 h	WT	3A4	0.145923	0.145923	***			V79	G1	WT	2 h	Negative control	Positive control	352551	705102	ns
V79	G1	Negative control	6 h	WT	3A4	35116.7	35116.7	*			V79	G1	WT	2 h	Negative control	Lasiocarpine	940725	940725	ns
V79	G1	Negative control	15 h	WT	3A4	162731	162731	ns			V79	G1	WT	4 h	Negative control	Positive control	1.65475e-11	3.3095e-11	***
V79	G1	Negative control	24 h	WT	3A4	887703	887703	ns			V79	G1	WT	4 h	Negative control	Lasiocarpine	515292	515292	ns
V79	G1	Positive control	0 h	WT	3A4	101263	101263	ns			V79	G1	WT	6 h	Negative control	Positive control	1.10922e-16	2.21843e-16	***
V79	G1	Positive control	2 h	WT	3A4	156557	156557	ns			V79	G1	WT	6 h	Negative control	Lasiocarpine	900111	900111	ns
V79	G1	Positive control	4 h	WT	3A4	740137	740137	ns			V79	G1	WT	15 h	Negative control	Positive control	0.000599361	0.00119872	***
V79	G1	Positive control	6 h	WT	3A4	844345	844345	ns			V79	G1	WT	15 h	Negative control	Lasiocarpine	844246	844246	ns
V79	G1	Positive control	15 h	WT	3A4	855476	855476	ns			V79	G1	WT	24 h	Negative control	Positive control	8.75265e-05	0.000175053	***
V79	G1	Positive control	24 h	WT	3A4	108549	108549	ns			V79	G1	WT	24 h	Negative control	Lasiocarpine	876398	876398	ns
V79	G1	Lasiocarpine	0 h	WT	3A4	44830.4	44830.4	*			V79	G1	3A4	0 h	Negative control	Positive control	299248	416331	ns
V79	G1	Lasiocarpine	2 h	WT	3A4	17228	17228	*			V79	G1	3A4	0 h	Negative control	Lasiocarpine	416331	416331	ns
V79	G1	Lasiocarpine	4 h	WT	3A4	3.10164e-05	3.10164e-05	***			V79	G1	3A4	2 h	Negative control	Positive control	668666	985849	ns
V79	G1	Lasiocarpine	6 h	WT	3A4	4390.75	4390.75	**			V79	G1	3A4	2 h	Negative control	Lasiocarpine	985849	985849	ns
V79	G1	Lasiocarpine	15 h	WT	3A4	20.4368	20.4368	***			V79	G1	3A4	4 h	Negative control	Positive control	8.00799	16.016	***
V79	G1	Lasiocarpine	24 h	WT	3A4	0.00303378	0.00303378	***			V79	G1	3A4	4 h	Negative control	Lasiocarpine	402409	402409	ns
V79	S	Negative control	0 h	WT	3A4	1.86266	1.86266	***			V79	G1	3A4	6 h	Negative control	Positive control	1.80348e-24	3.60696e-24	***
V79	S	Negative control	2 h	WT	3A4	1452.11	1452.11	**			V79	G1	3A4	6 h	Negative control	Lasiocarpine	0.527825	0.527825	***
V79	S	Negative control	4 h	WT	3A4	367762	367762	ns			V79	G1	3A4	15 h	Negative control	Positive control	8.69201e-07	1.7384e-06	***
V79	S	Negative control	6 h	WT	3A4	1534.65	1534.65	**			V79	G1	3A4	15 h	Negative control	Lasiocarpine	0.00775884	0.00775884	***
V79	S	Negative control	15 h	WT	3A4	222254	222254	ns			V79	G1	3A4	24 h	Negative control	Positive control	1.23206	1.23206	***
V79	S	Negative control	24 h	WT	3A4	261898	261898	ns			V79	G1	3A4	24 h	Negative control	Lasiocarpine	0.0157953	0.0315905	***
V79	S	Positive control	0 h	WT	3A4	0.239804	0.239804	***			V79	S	WT	0 h	Negative control	Positive control	932168	932168	ns
V79	S	Positive control	2 h	WT	3A4	88619.3	88619.3	ns			V79	S	WT	0 h	Negative control	Lasiocarpine	831454	932168	ns
V79	S	Positive control	4 h	WT	3A4	131066	131066	ns			V79	S	WT	2 h	Negative control	Positive control	636785	943440	ns
V79	S	Positive control	6 h	WT	3A4	419335	419335	ns			V79	S	WT	2 h	Negative control	Lasiocarpine	943440	943440	ns
V79	S	Positive control	15 h	WT	3A4	643505	643505	ns			V79	S	WT	4 h	Negative control	Positive control	548944	699943	ns
V79	S	Positive control	24 h	WT	3A4	791521	791521	ns			V79	S	WT	4 h	Negative control	Lasiocarpine	699943	699943	ns
V79	S	Lasiocarpine	0 h	WT	3A4	0.00279159	0.00279159	***			V79	S	WT	6 h	Negative control	Positive control	11826.2	23652.5	*
V79	S	Lasiocarpine	2 h	WT	3A4	4805.69	4805.69	**			V79	S	WT	6 h	Negative control	Lasiocarpine	907135	907135	ns
V79	S	Lasiocarpine	4 h	WT	3A4	658489	658489	ns			V79	S	WT	15 h	Negative control	Positive control	1407.08	2814.16	**
V79	S	Lasiocarpine	6 h	WT	3A4	2301.15	2301.15	**			V79	S	WT	15 h	Negative control	Lasiocarpine	916331	916331	ns
V79	S	Lasiocarpine	15 h	WT	3A4	883932	883932	ns			V79	S	WT	24 h	Negative control	Positive control	132683	265366	ns
V79	S	Lasiocarpine	24 h	WT	3A4	782339	782339	ns			V79	S	WT	24 h	Negative control	Lasiocarpine	835447	835447	ns
V79	G2/M	Negative control	0 h	WT	3A4	52.2353	52.2353	***			V79	S	3A4	0 h	Negative control	Positive control	178633	301396	ns
V79	G2/M	Negative control	2 h	WT	3A4	498278	498278	ns			V79	S	3A4	0 h	Negative control	Lasiocarpine	301396	301396	ns
V79	G2/M	Negative control	4 h	WT	3A4	0.000466797	0.000466797	***			V79	S	3A4	2 h	Negative control	Positive control	598558	658489	ns
V79	G2/M	Negative control	6 h	WT	3A4	187347	187347	ns			V79	S	3A4	2 h	Negative control	Lasiocarpine	658489	658489	ns
V79	G2/M	Negative control	15 h	WT	3A4	679844	679844	ns			V79	S	3A4	4 h	Negative control	Positive control	801757	941268	ns
V79	G2/M	Negative control	24 h	WT	3A4	173315	173315	ns			V79	S	3A4	4 h	Negative control	Lasiocarpine	941268	941268	ns
V79	G2/M	Positive control	0 h	WT	3A4	307.657	307.657	***			V79	S	3A4	6 h	Negative control	Positive control	575469	811294	ns
V79	G2/M	Positive control	2 h	WT	3A4	843691	843691	ns			V79	S	3A4	6 h	Negative control	Lasiocarpine	811294	811294	ns
V79	G2/M	Positive control	4 h	WT	3A4	46980.2	46980.2	*			V79	S	3A4	15 h	Negative control	Positive control	8857.23	17714.5	*
V79	G2/M	Positive control	6 h	WT	3A4	208483	208483	ns			V79	S	3A4	15 h	Negative control	Lasiocarpine	141380	141380	ns
V79	G2/M	Positive control	15 h	WT	3A4	175631	175631	ns			V79	S	3A4	24 h	Negative control	Positive control	905513	905513	ns
V79	G2/M	Positive control	24 h	WT	3A4	74678.5	74678.5	ns			V79	S	3A4	24 h	Negative control	Lasiocarpine	233932	467865	ns
V79	G2/M	Lasiocarpine	0 h	WT	3A4	69.4777	69.4777	***			V79	G2/M	WT	0 h	Negative control	Positive control	771492	987481	ns
V79	G2/M	Lasiocarpine	2 h	WT	3A4	860829	860829	ns			V79	G2/M	WT	0 h	Negative control	Lasiocarpine	987481	987481	ns
V79	G2/M	Lasiocarpine	4 h	WT	3A4	4.02377e-07	4.02377e-07	***			V79	G2/M	WT	2 h	Negative control	Positive control	487975	975949	ns
V79	G2/M	Lasiocarpine	6 h	WT	3A4	0.0016242	0.0016242	***			V79	G2/M	WT	2 h	Negative control	Lasiocarpine	978774	978774	ns
V79	G2/M	Lasiocarpine	15 h	WT	3A4	39.2271	39.2271	***			V79	G2/M	WT	4 h	Negative control	Positive control	3.36544e-10	6.73088e-10	***
V79	G2/M	Lasiocarpine	24 h	WT	3A4	0.0148544	0.0148544	***			V79	G2/M	WT	4 h	Negative control	Lasiocarpine	806009	806009	ns
HepG2	G1	Negative control	0 h	WT	3A4	177319	177319	ns			V79	G2/M	WT	6 h	Negative control	Positive control	1.63101e-26	3.26202e-26	***
HepG2	G1	Negative control	2 h	WT	3A4	16915.1	16915.1	*			V79	G2/M	WT	6 h	Negative control	Lasiocarpine	970614	970614	ns
HepG2	G1	Negative control	4 h	WT	3A4	477335	477335	ns			V79	G2/M	WT	15 h	Negative control	Positive control	2.80662e-09	5.61323e-09	***
HepG2	G1	Negative control	6 h	WT	3A4	407789	407789	ns			V79	G2/M	WT	15 h	Negative control	Lasiocarpine	945612	945612	ns
HepG2	G1	Negative control	15 h	WT	3A4	NA	NA				V79	G2/M	WT	24 h	Negative control	Positive control	1.54407e-06	3.08813e-06	***
HepG2	G1	Negative control	24 h	WT	3A4	175363	175363	ns			V79	G2/M	WT	24 h	Negative control	Lasiocarpine	940182	940182	ns
HepG2	G1	Positive control	0 h	WT	3A4	691374	691374	ns			V79	G2/M	3A4	0 h	Negative control	Positive control	968850	968850	ns
HepG2	G1	Positive control	2 h	WT	3A4	14343.7	14343.7	*			V79	G2/M	3A4	0 h	Negative control	Lasiocarpine	957020	968850	ns
HepG2	G1	Positive control	4 h	WT	3A4	40015	40015	*			V79	G2/M	3A4	2 h	Negative control	Positive control	278901	557802	ns
HepG2	G1	Positive control	6 h	WT	3A4	44542.6	44542.6	*			V79	G2/M	3A4	2 h	Negative control	Lasiocarpine	634493	634493	ns
HepG2	G1	Positive control	15 h	WT	3A4	NA	NA				V79	G2/M	3A4	4 h	Negative control	Positive control	0.859492	1.71898	***
HepG2	G1	Positive control	24 h	WT	3A4	224063	224063	ns			V79	G2/M	3A4	4 h	Negative control	Lasiocarpine	379468	379468	ns
HepG2	G1	Lasiocarpine	0 h	WT	3A4	151575	151575	ns			V79	G2/M	3A4	6 h	Negative control	Positive control	2.72741e-27	5.45481e-27	***
HepG2	G1	Lasiocarpine	2 h	WT	3A4	13456.8	13456.8	*			V79	G2/M	3A4	6 h	Negative control	Lasiocarpine	1.40884	1.40884	***
HepG2	G1	Lasiocarpine	4 h	WT	3A4	165201	165201	ns			V79	G2/M	3A4	15 h	Negative control	Positive control	2.35507e-15	4.71014e-15	***
HepG2	G1	Lasiocarpine	6 h	WT	3A4	496550	496550	ns			V79	G2/M	3A4	15 h	Negative control	Lasiocarpine	4.7695	4.7695	***
HepG2	G1	Lasiocarpine	15 h	WT	3A4	NA	NA				V79	G2/M	3A4	24 h	Negative control	Positive control	37.6887	37.6887	***
HepG2	G1	Lasiocarpine	24 h	WT	3A4	0.35494	0.35494	***			V79	G2/M	3A4	24 h	Negative control	Lasiocarpine	8.96002	17.92	***
HepG2	S	Negative control	0 h	WT	3A4	569478	569478	ns			HepG2	G1	WT	0 h	Negative control	Positive control	285143	570286	ns
HepG2	S	Negative control	2 h	WT	3A4	219433	219433	ns			HepG2	G1	WT	0 h	Negative control	Lasiocarpine	764067	764067	ns
HepG2	S	Negative control	4 h	WT	3A4	24563	24563	*			HepG2	G1	WT	2 h	Negative control	Positive control	343996	687992	ns
HepG2	S	Negative control	6 h	WT	3A4	93277	93277	ns			HepG2	G1	WT	2 h	Negative control	Lasiocarpine	868876	868876	ns
HepG2	S	Negative control	15 h	WT	3A4	NA	NA				HepG2	G1	WT	4 h	Negative control	Positive control	174930	349861	ns
HepG2	S	Negative control	24 h	WT	3A4	991836	991836	ns			HepG2	G1	WT	4 h	Negative control	Lasiocarpine	641799	641799	ns
HepG2	S	Positive control	0 h	WT	3A4	865119	865119	ns			HepG2	G1	WT	6 h	Negative control	Positive control	125576	251152	ns
HepG2	S	Positive control	2 h	WT	3A4	46071.3	46071.3	*			HepG2	G1	WT	6 h	Negative control	Lasiocarpine	888242	888242	ns
HepG2	S	Positive control	4 h	WT	3A4	845848	845848	ns			HepG2	G1	WT	15 h	Negative control	Positive control	NA	NA
HepG2	S	Positive control	6 h	WT	3A4	811294	811294	ns			HepG2	G1	WT	15 h	Negative control	Lasiocarpine	NA	NA
HepG2	S	Positive control	15 h	WT	3A4	NA	NA				HepG2	G1	WT	24 h	Negative control	Positive control	2.25207e-19	4.50414e-19	***
HepG2	S	Positive control	24 h	WT	3A4	426562	426562	ns			HepG2	G1	WT	24 h	Negative control	Lasiocarpine	83769.8	83769.8	ns
HepG2	S	Lasiocarpine	0 h	WT	3A4	436938	436938	ns			HepG2	G1	3A4	0 h	Negative control	Positive control	907675	907675	ns
HepG2	S	Lasiocarpine	2 h	WT	3A4	159482	159482	ns			HepG2	G1	3A4	0 h	Negative control	Lasiocarpine	829859	907675	ns
HepG2	S	Lasiocarpine	4 h	WT	3A4	906054	906054	ns			HepG2	G1	3A4	2 h	Negative control	Positive control	313985	627970	ns
HepG2	S	Lasiocarpine	6 h	WT	3A4	645710	645710	ns			HepG2	G1	3A4	2 h	Negative control	Lasiocarpine	803370	803370	ns
HepG2	S	Lasiocarpine	15 h	WT	3A4	NA	NA				HepG2	G1	3A4	4 h	Negative control	Positive control	992380	992380	ns
HepG2	S	Lasiocarpine	24 h	WT	3A4	645710	645710	ns			HepG2	G1	3A4	4 h	Negative control	Lasiocarpine	830922	992380	ns
HepG2	G2/M	Negative control	0 h	WT	3A4	502612	502612	ns			HepG2	G1	3A4	6 h	Negative control	Positive control	727924	994013	ns
HepG2	G2/M	Negative control	2 h	WT	3A4	221225	221225	ns			HepG2	G1	3A4	6 h	Negative control	Lasiocarpine	994013	994013	ns
HepG2	G2/M	Negative control	4 h	WT	3A4	121931	121931	ns			HepG2	G1	3A4	15 h	Negative control	Positive control	NA	NA
HepG2	G2/M	Negative control	6 h	WT	3A4	412047	412047	ns			HepG2	G1	3A4	15 h	Negative control	Lasiocarpine	NA	NA
HepG2	G2/M	Negative control	15 h	WT	3A4	NA	NA				HepG2	G1	3A4	24 h	Negative control	Positive control	1.50514e-10	3.01028e-10	***
HepG2	G2/M	Negative control	24 h	WT	3A4	184633	184633	ns			HepG2	G1	3A4	24 h	Negative control	Lasiocarpine	0.0512926	0.0512926	***
HepG2	G2/M	Positive control	0 h	WT	3A4	462261	462261	ns			HepG2	S	WT	0 h	Negative control	Positive control	781815	926622	ns
HepG2	G2/M	Positive control	2 h	WT	3A4	853332	853332	ns			HepG2	S	WT	0 h	Negative control	Lasiocarpine	926622	926622	ns
HepG2	G2/M	Positive control	4 h	WT	3A4	63750.8	63750.8	ns			HepG2	S	WT	2 h	Negative control	Positive control	566705	909298	ns
HepG2	G2/M	Positive control	6 h	WT	3A4	70947.3	70947.3	ns			HepG2	S	WT	2 h	Negative control	Lasiocarpine	909298	909298	ns
HepG2	G2/M	Positive control	15 h	WT	3A4	NA	NA				HepG2	S	WT	4 h	Negative control	Positive control	231403	439353	ns
HepG2	G2/M	Positive control	24 h	WT	3A4	623359	623359	ns			HepG2	S	WT	4 h	Negative control	Lasiocarpine	439353	439353	ns
HepG2	G2/M	Lasiocarpine	0 h	WT	3A4	525021	525021	ns			HepG2	S	WT	6 h	Negative control	Positive control	756794	897951	ns
HepG2	G2/M	Lasiocarpine	2 h	WT	3A4	279053	279053	ns			HepG2	S	WT	6 h	Negative control	Lasiocarpine	897951	897951	ns
HepG2	G2/M	Lasiocarpine	4 h	WT	3A4	134353	134353	ns			HepG2	S	WT	15 h	Negative control	Positive control	NA	NA
HepG2	G2/M	Lasiocarpine	6 h	WT	3A4	248264	248264	ns			HepG2	S	WT	15 h	Negative control	Lasiocarpine	NA	NA
HepG2	G2/M	Lasiocarpine	15 h	WT	3A4	NA	NA				HepG2	S	WT	24 h	Negative control	Positive control	224322	448644	ns
HepG2	G2/M	Lasiocarpine	24 h	WT	3A4	4.07838	4.07838	***			HepG2	S	WT	24 h	Negative control	Lasiocarpine	731000	731000	ns
											HepG2	S	3A4	0 h	Negative control	Positive control	644243	907135	ns
											HepG2	S	3A4	0 h	Negative control	Lasiocarpine	907135	907135	ns
											HepG2	S	3A4	2 h	Negative control	Positive control	179512	359025	ns
											HepG2	S	3A4	2 h	Negative control	Lasiocarpine	769274	769274	ns
											HepG2	S	3A4	4 h	Negative control	Positive control	388021	388021	ns
											HepG2	S	3A4	4 h	Negative control	Lasiocarpine	110127	220253	ns
											HepG2	S	3A4	6 h	Negative control	Positive control	257582	257582	ns
											HepG2	S	3A4	6 h	Negative control	Lasiocarpine	23715.3	47430.7	*
											HepG2	S	3A4	15 h	Negative control	Positive control	NA	NA
											HepG2	S	3A4	15 h	Negative control	Lasiocarpine	NA	NA
											HepG2	S	3A4	24 h	Negative control	Positive control	43759.2	87518.3	ns
											HepG2	S	3A4	24 h	Negative control	Lasiocarpine	427751	427751	ns
											HepG2	G2/M	WT	0 h	Negative control	Positive control	913084	913084	ns
											HepG2	G2/M	WT	0 h	Negative control	Lasiocarpine	841578	913084	ns
											HepG2	G2/M	WT	2 h	Negative control	Positive control	268022	536045	ns
											HepG2	G2/M	WT	2 h	Negative control	Lasiocarpine	951586	951586	ns
											HepG2	G2/M	WT	4 h	Negative control	Positive control	54141.5	108283	ns
											HepG2	G2/M	WT	4 h	Negative control	Lasiocarpine	210628	210628	ns
											HepG2	G2/M	WT	6 h	Negative control	Positive control	244935	489870	ns
											HepG2	G2/M	WT	6 h	Negative control	Lasiocarpine	783911	783911	ns
											HepG2	G2/M	WT	15 h	Negative control	Positive control	NA	NA
											HepG2	G2/M	WT	15 h	Negative control	Lasiocarpine	NA	NA
											HepG2	G2/M	WT	24 h	Negative control	Positive control	1.81639e-22	3.63278e-22	***
											HepG2	G2/M	WT	24 h	Negative control	Lasiocarpine	164994	164994	ns
											HepG2	G2/M	3A4	0 h	Negative control	Positive control	861901	861901	ns
											HepG2	G2/M	3A4	0 h	Negative control	Lasiocarpine	814469	861901	ns
											HepG2	G2/M	3A4	2 h	Negative control	Positive control	945068	945068	ns
											HepG2	G2/M	3A4	2 h	Negative control	Lasiocarpine	935841	945068	ns
											HepG2	G2/M	3A4	4 h	Negative control	Positive control	140281	140281	ns
											HepG2	G2/M	3A4	4 h	Negative control	Lasiocarpine	73199.7	140281	ns
											HepG2	G2/M	3A4	6 h	Negative control	Positive control	143042	143042	ns
											HepG2	G2/M	3A4	6 h	Negative control	Lasiocarpine	24909.3	49818.6	*
											HepG2	G2/M	3A4	15 h	Negative control	Positive control	NA	NA
											HepG2	G2/M	3A4	15 h	Negative control	Lasiocarpine	NA	NA
											HepG2	G2/M	3A4	24 h	Negative control	Positive control	7.71767e-16	1.54353e-15	***
											HepG2	G2/M	3A4	24 h	Negative control	Lasiocarpine	3.05998	3.05998	***

## Sheet: data_Fig. 5_PCR
HepG2_WT	time	2^ddCT			mean	SD		HepG2_WT	time	2^ddCT			mean	SD		HepG2_WT	time	2^ddCT			mean	SD		HepG2_WT	time	2^ddCT			mean	SD		HepG2_WT	time	2^ddCT			mean	SD		HepG2_WT	time	2^ddCT			mean	SD		HepG2_WT	time
ATM		replicate 1	replicate 2	replicate 3				BRCA1		replicate 1	replicate 2	replicate 3				CDC2		replicate 1	replicate 2	replicate 3				CDK2		replicate 1	replicate 2	replicate 3				CHK1		replicate 1	replicate 2	replicate 3				CCNA2		replicate 1	replicate 2	replicate 3				MKI67
Lasiocarpine 10 µM	1 h repl a	0.63994	0.806182	1.21739	0.903562	0.266001		Lasiocarpine 10 µM	1 h repl a	0.922166	0.994589	0.738867	0.940314	0.104223		Lasiocarpine 10 µM	1 h repl a	0.901975	1.13802	0.822364	0.935585	0.107304		Lasiocarpine 10 µM	1 h repl a	0.562356	0.929978	0.803173	0.724708	0.218714		Lasiocarpine 10 µM	1 h repl a	0.74919	0.726421	0.830064	0.825039	0.210489		Lasiocarpine 10 µM	1 h repl a	0.611103	1.0191	0.678185	0.746265	0.240156		Lasiocarpine 10 µM	1 h repl a
	1 h repl b	0.756343	0.796111	0.614495					1 h repl b	0.894426	0.922453	0.91425					1 h repl b	0.948916	0.732228	0.924963					1 h repl b	1.0582	0.689814	0.30295					1 h repl b	1.12631	0.665615	0.449382					1 h repl b	0.915223	0.517309	0.375991					1 h repl b
	1 h repl c	1.48818	0.887191	0.926224					1 h repl c	1.12814	0.892547	1.05539					1 h repl c	0.983074	0.979829	0.988901					1 h repl c	0.585909	0.929922	0.660064					1 h repl c	1.08544	1.05128	0.741648					1 h repl c	1.07186	0.984066	0.543545					1 h repl c
negative control	1 h repl a	0.987715	0.999937	1.21288	1.00411	0.0916539		negative control	1 h repl a	1.08902	1.04489	1.08673	1.00217	0.0654643		negative control	1 h repl a	1.00026	0.989337	1.04763	1.00278	0.0735139		negative control	1 h repl a	1.17795	0.964274	0.847128	1.00702	0.121119		negative control	1 h repl a	1.08608	0.884869	1.04595	1.00395	0.0881905		negative control	1 h repl a	1.14872	0.901286	0.652723	1.02076	0.198934		negative control	1 h repl a
	1 h repl b	0.984526	0.998129	0.994438					1 h repl b	0.887174	1.01396	0.976003					1 h repl b	0.967508	1.0577	1.12558					1 h repl b	0.979005	0.993584	1.23302					1 h repl b	0.959618	1.0119	1.10762					1 h repl b	0.894683	0.879715	1.23833					1 h repl b
	1 h repl c	1.02835	1.00194	0.829098					1 h repl c	1.03504	0.943856	0.942816					1 h repl c	1.03332	0.955637	0.848039					1 h repl c	0.867141	1.04375	0.957373					1 h repl c	0.959491	1.11682	0.863178					1 h repl c	0.973011	1.26123	1.23718					1 h repl c
Lasiocarpine 10 µM	2 h repl a	0.676439	1.15079	1.16554	1.16129	0.228335		Lasiocarpine 10 µM	2 h repl a	0.729492	1.11306	1.06312	1.05727	0.154692		Lasiocarpine 10 µM	2 h repl a	0.961015	1.18127	1.13159	1.11237	0.0741776		Lasiocarpine 10 µM	2 h repl a	0.895122	0.826048	0.772902	0.912507	0.130399		Lasiocarpine 10 µM	2 h repl a	1.04331	1.01939	0.766584	0.976953	0.139022		Lasiocarpine 10 µM	2 h repl a	0.982403	0.9385	0.77121	0.952265	0.23107		Lasiocarpine 10 µM	2 h repl a
	2 h repl b	1.03092	1.09847	1.47623					2 h repl b	1.25259	1.12378	1.19743					2 h repl b	1.17579	1.15849	1.12759					2 h repl b	0.730971	1.12009	1.10199					2 h repl b	0.92601	1.16865	1.06275					2 h repl b	0.622377	1.43618	1.02685					2 h repl b
	2 h repl c	1.45183	1.31553	1.08587					2 h repl c	1.10396	1.07491	0.857083					2 h repl c	1.18068	1.01566	1.07926					2 h repl c	1.00801	0.913452	0.843976					2 h repl c	0.85314	1.15166	0.80109					2 h repl c	0.903322	1.1634	0.726146					2 h repl c
negative control	2 h repl a	0.893073	0.883601	1.16022	1.00791	0.129549		negative control	2 h repl a	0.908003	1.02553	1.01309	1.00342	0.0824848		negative control	2 h repl a	0.868394	1.01883	1.11408	1.00375	0.0872163		negative control	2 h repl a	0.794025	1.04011	1.07154	1.01049	0.152358		negative control	2 h repl a	0.745446	0.975639	1.07354	1.01701	0.196341		negative control	2 h repl a	0.736065	0.676739	1.00808	1.04624	0.328685		negative control	2 h repl a
	2 h repl b	1.19704	0.936486	0.917963					2 h repl b	1.09779	0.937212	1.13856					2 h repl b	1.15155	0.990123	0.977026					2 h repl b	1.3803	0.965862	0.916669					2 h repl b	1.49319	0.967402	1.06692					2 h repl b	1.75016	1.06066	0.85559					2 h repl b
	2 h repl c	0.935416	1.20849	0.938931					2 h repl c	1.00321	1.04043	0.86695					2 h repl c		0.99131	0.918707					2 h repl c	0.912414	0.995423	1.01807					2 h repl c	0.898399	1.05951	0.87307					2 h repl c	0.776259	1.39316	1.15941					2 h repl c
Lasiocarpine 10 µM	4 h repl a	0.932123	1.0854	1.17183	1.0695	0.176534		Lasiocarpine 10 µM	4 h repl a	1.24052	0.996414	1.13512	1.16187	0.195178		Lasiocarpine 10 µM	4 h repl a	1.14532	1.07006	1.17924	1.09132	0.131195		Lasiocarpine 10 µM	4 h repl a	1.00015	1.24403	1.01012	1.07374	0.202453		Lasiocarpine 10 µM	4 h repl a	0.9558	1.15564	0.971167	1.11967	0.16968		Lasiocarpine 10 µM	4 h repl a	1.13394	1.11242	1.06941	1.15438	0.241823		Lasiocarpine 10 µM	4 h repl a
	4 h repl b	0.844664	0.948785	1.15201					4 h repl b	1.3304	0.907236	1.5669					4 h repl b	1.16512	0.859495	1.30573					4 h repl b	0.638434	1.09027	1.43144					4 h repl b	1.01996	1.11388	1.55159					4 h repl b	0.604178	1.17679	1.50458					4 h repl b
	4 h repl c	0.96798	1.47933	1.04336					4 h repl c	0.989764	1.04249	1.24795					4 h repl c	1.0092	0.926815	1.16092					4 h repl c	1.07156	1.16706	1.01055					4 h repl c	1.12103	1.16836	1.01958					4 h repl c	1.45146	1.20297	1.13364					4 h repl c
negative control	4 h repl a	1.00189	0.763193	1.01684	1.00946	0.134739		negative control	4 h repl a	1.00516	0.986495	1.06823	1.00115	0.0472162		negative control	4 h repl a	0.916166	0.952231	0.98609	1.00134	0.0518009		negative control	4 h repl a	1.17613	1.02702	1.07396	1.00551	0.104221		negative control	4 h repl a	0.898037	0.986527	0.988489	1.00255	0.0716914		negative control	4 h repl a	0.956948	1.044	1.10259	1.00517	0.100817		negative control	4 h repl a
	4 h repl b	0.83883	1.17117	0.958594					4 h repl b	0.974705	1.02149	0.893482					4 h repl b	1.00476	1.05164	1.05495					4 h repl b	0.856117	0.962466	0.838128					4 h repl b	1.00865	1.12064	0.983956					4 h repl b	1.01197	1.18539	0.967631					4 h repl b
	4 h repl c	1.18989	1.11878	1.02591					4 h repl c	1.02069	0.992365	1.04773					4 h repl c	1.08633	0.998599	0.961284					4 h repl c	0.993144	1.01167	1.11097					4 h repl c	1.10399	0.904534	1.02814					4 h repl c	1.03263	0.80805	0.937294					4 h repl c
Lasiocarpine 10 µM	6 h repl a	1.07096	0.955981	1.10154	0.929979	0.175927		Lasiocarpine 10 µM	6 h repl a	1.03354	1.09068	1.00232	0.948002	0.0824552		Lasiocarpine 10 µM	6 h repl a	1.03189	1.08188	1.09915	0.994802	0.0844105		Lasiocarpine 10 µM	6 h repl a	1.06456	0.671741	0.965156	1.02902	0.200081		Lasiocarpine 10 µM	6 h repl a	1.22267	0.883973	1.03865	0.979597	0.185305		Lasiocarpine 10 µM	6 h repl a	1.06088	0.656473	1.0393	0.997512	0.240085		Lasiocarpine 10 µM	6 h repl a
	6 h repl b	1.18416	0.655731	0.912643					6 h repl b	0.946577	0.90928	0.893748					6 h repl b	1.03063	1.04448	0.924844					6 h repl b	1.18257	0.912898	0.874267					6 h repl b	1.23485	0.887313	0.783433					6 h repl b	1.31563	0.814085	0.888318					6 h repl b
	6 h repl c	0.985511	0.855928	0.647352					6 h repl c	0.788154	0.943083	0.924633					6 h repl c	0.813017	0.94565	0.981676					6 h repl c	1.42919	1.10127	1.05954					6 h repl c	1.14764	0.94798	0.669862					6 h repl c	1.46128	0.907862	0.833773					6 h repl c
negative control	6 h repl a	0.97892	0.871129	1.06038	1.00463	0.0974127		negative control	6 h repl a	1.01027	1.09613	1.06263	1.00147	0.0543602		negative control	6 h repl a	1.00623	0.953222	1.13753	1.0038	0.0882743		negative control	6 h repl a	1.39637	0.996837	1.05321	1.01173	0.159555		negative control	6 h repl a	1.15987	1.00345	1.07974	1.00309	0.0800323		negative control	6 h repl a	1.2483	1.01587	1.08369	1.00616	0.112587		negative control	6 h repl a
	6 h repl b	1.01194	1.20326	1.07655					6 h repl b	1.00674	0.972469	0.913331					6 h repl b	1.11446	1.11241	0.919324					6 h repl b	0.95525	1.04839	0.985691					6 h repl b	0.944947	1.07949	0.967205					6 h repl b	0.983169	1.02403	0.90742					6 h repl b
	6 h repl c	1.00948	0.954018	0.876001					6 h repl c	0.983208	0.938131	1.03036					6 h repl c	0.891743	0.943065	0.956246					6 h repl c	0.749693	0.956873	0.963257					6 h repl c	0.912395	0.923176	0.957555					6 h repl c	0.814802	0.96128	1.01692					6 h repl c
Lasiocarpine 10 µM	24 h repl a	1.07451	0.784767	0.843258	1.09115	0.24367		Lasiocarpine 10 µM	24 h repl a	1.04873	1.23363	0.836317	1.05689	0.144595		Lasiocarpine 10 µM	24 h repl a	1.12062	1.06306	1.06963	1.13034	0.171553		Lasiocarpine 10 µM	24 h repl a	1.09256	0.488634	0.883226	0.961159	0.202474		Lasiocarpine 10 µM	24 h repl a	1.05055	0.585044	0.831667	0.960435	0.162734		Lasiocarpine 10 µM	24 h repl a	0.9707	0.324902	0.854447	0.838386	0.206885		Lasiocarpine 10 µM	24 h repl a
	24 h repl b	1.36972	1.44546	1.11884					24 h repl b	1.22954	1.07157	1.07699					24 h repl b	1.36744	1.02524	1.44337					24 h repl b	0.920492	0.986221	1.25376					24 h repl b	1.0888	0.954542	1.09172					24 h repl b	1.02802	0.688556	1.0334					24 h repl b
	24 h repl c	1.2467	1.21414	0.722971					24 h repl c	1.16135	1.05557	0.798294					24 h repl c	1.20819	1.01214	0.863346					24 h repl c	0.904781	1.13647	0.984291					24 h repl c	0.874485	1.05836	1.10875					24 h repl c	0.84886	0.893104	0.903489					24 h repl c
negative control	24 h repl a	1.08599	0.916813	1.119	1.01271	0.159107		negative control	24 h repl a	1.06943	1.0528	1.22426	1.01004	0.136785		negative control	24 h repl a	1.0899	0.97249	1.13868	1.01029	0.138605		negative control	24 h repl a	1.24694	0.993998	1.39888	1.02077	0.205454		negative control	24 h repl a	1.22831	1.0588	1.36463	1.01973	0.197694		negative control	24 h repl a	1.15234	1.10054	1.28643	1.01435	0.165789		negative control	24 h repl a
	24 h repl b	0.839119	0.85789	0.777767					24 h repl b	0.97028	0.913963	0.716224					24 h repl b	0.912534	0.974971	0.714149					24 h repl b	0.810586	0.88954	0.688744					24 h repl b	0.822458	0.851807	0.688352					24 h repl b	0.944741	0.860475	0.700659					24 h repl b
	24 h repl c	1.09737	1.27142	1.149					24 h repl c	0.963722	1.03926	1.14046					24 h repl c	1.00546	1.05469	1.22973					24 h repl c	0.989358	1.13096	1.03792					24 h repl c	0.989872	1.10877	1.06457					24 h repl c	0.918557	1.05598	1.10945					24 h repl c
Lasiocarpine 10 µM	48 h repl a	0.74684	0.686444	0.625484	0.743842	0.121406		Lasiocarpine 10 µM	48 h repl a	0.860834	0.752183	0.759295	0.77817	0.0715403		Lasiocarpine 10 µM	48 h repl a	0.947279	0.709399	0.746045	0.796797	0.129861		Lasiocarpine 10 µM	48 h repl a	0.829515	0.752639	0.398842	0.711414	0.154253		Lasiocarpine 10 µM	48 h repl a	0.821081	0.787196	0.582464	0.760657	0.148272		Lasiocarpine 10 µM	48 h repl a	0.681322	0.711276	0.420902	0.702306	0.153551		Lasiocarpine 10 µM	48 h repl a
	48 h repl b	0.768966	0.660891	0.690661					48 h repl b	0.799253	0.769299	0.696766					48 h repl b	0.951138	0.749787	0.700366					48 h repl b	0.952771	0.821318	0.7318					48 h repl b	0.923883	0.532523	0.81809					48 h repl b	0.924294	0.679269	0.968367					48 h repl b
	48 h repl c	0.97414	0.929532	0.611617					48 h repl c	0.859791	0.860582	0.645529					48 h repl c	1.01162	0.745223	0.610311					48 h repl c	0.680543	0.693529	0.541772					48 h repl c	0.962279	0.839236	0.57916					48 h repl c	0.620906	0.68172	0.632698					48 h repl c
negative control	48 h repl a	1.20606	0.912267	1.54195	1.02717	0.242321		negative control	48 h repl a	1.21908	0.954247	1.68114	1.03038	0.271177		negative control	48 h repl a	1.05054	0.963808	1.68733	1.02899	0.266098		negative control	48 h repl a	1.02087	0.827409	1.25742	1.01469	0.173473		negative control	48 h repl a	1.11838	0.828828	1.20496	1.01113	0.149972		negative control	48 h repl a	1.03537	0.703765	1.07439	1.02962	0.255918		negative control	48 h repl a
	48 h repl b	1.07176	1.16799	0.949049					48 h repl b	0.943675	1.14226	0.827239					48 h repl b	1.0522	1.18039	0.822148					48 h repl b	1.22345	1.23102	0.968257					48 h repl b	1.0728	1.2393	0.993743					48 h repl b	1.30635	1.56859	1.02389					48 h repl b
	48 h repl c	0.773634	0.93851	0.683348					48 h repl c	0.869254	0.917429	0.71906					48 h repl c	0.90466	0.878993	0.720858					48 h repl c	0.800656	0.981779	0.821353					48 h repl c	0.833478	0.973549	0.835129					48 h repl c	0.739338	0.905861	0.909039					48 h repl c
HepG2_3A4	time	2^ddCT			mean	SD		HepG2_3A4	time	2^ddCT			mean	SD		HepG2_3A4	time	2^ddCT			mean	SD		HepG2_3A4	time	2^ddCT			mean	SD		HepG2_3A4	time	2^ddCT			mean	SD		HepG2_3A4	time	2^ddCT			mean	SD		HepG2_3A4	time
ATM		replicate 1	replicate 2	replicate 3				BRCA1		replicate 1	replicate 2	replicate 3				CDC2		replicate 1	replicate 2	replicate 3				CDK2		replicate 1	replicate 2	replicate 3				CHK1		replicate 1	replicate 2	replicate 3				CCNA2		replicate 1	replicate 2	replicate 3				MKI67
Lasiocarpine 10 µM	1 h repl a	1.39895	0.539696	0.539272	0.983786	0.300652		Lasiocarpine 10 µM	1 h repl a	1.48832	1.05383	0.796781	1.05951	0.253469		Lasiocarpine 10 µM	1 h repl a	1.34882	0.832905	1.06364	1.08485	0.144158		Lasiocarpine 10 µM	1 h repl a	0.818274	1.17008	0.696206	0.918738	0.187626		Lasiocarpine 10 µM	1 h repl a	0.887369	0.971509	0.727381	1.08365	0.292104		Lasiocarpine 10 µM	1 h repl a	0.542415	1.26718	0.710405	0.843823	0.268951		Lasiocarpine 10 µM	1 h repl a
	1 h repl b	0.896387	1.05393	2.07067					1 h repl b	1.01175	0.655243	1.01713					1 h repl b	0.999273		1.13936					1 h repl b	0.825876							1 h repl b	0.811655	1.66752						1 h repl b	0.567011							1 h repl b
	1 h repl c	1.02023	1.35038	1.07145					1 h repl c	1.23022	1.38125	0.901028					1 h repl c	1.12446	2.00172	1.08548					1 h repl c	0.977604	1.20175	0.741381					1 h repl c	1.15132	1.37531	1.07713					1 h repl c	0.66558	1.10205	1.05212					1 h repl c
negative control	1 h repl a	1.02944	0.993471	0.805303	1.00952	0.137111		negative control	1 h repl a	1.05007	1.08012	1.01304	1.00076	0.0393661		negative control	1 h repl a	0.977122	0.954683	0.968696	1.00142	0.0540605		negative control	1 h repl a	1.03751	0.96033	0.817702	1.02557	0.251214		negative control	1 h repl a	1.03963	0.907453	0.879581	1.00989	0.147779		negative control	1 h repl a	0.993486	0.950223	0.950297	1.00133	0.0521249		negative control	1 h repl a
	1 h repl b	1.06881	0.815319	1.07886					1 h repl b	0.993366	0.970185	0.988953					1 h repl b	1.01731	1.04545	0.92209					1 h repl b	1.02516	1.10828	1.66841					1 h repl b	1.05134	1.06658	1.36094					1 h repl b	1.04718	1.09404						1 h repl b
	1 h repl c	0.908863	1.23458	1.151					1 h repl c	0.958679	0.954276	0.998157					1 h repl c	1.006	1.00193	1.11954					1 h repl c	0.940191	0.939569	0.732997					1 h repl c	0.914902	1.0332	0.835381					1 h repl c	0.961203	0.961927	1.0523					1 h repl c
Lasiocarpine 10 µM	2 h repl a	0.894216	2.50826	0.811682	0.83712	0.188284		Lasiocarpine 10 µM	2 h repl a	1.06677	0.765089	0.816036	0.94547	0.152557		Lasiocarpine 10 µM	2 h repl a	1.07055	0.816175	0.956196	0.973236	0.111963		Lasiocarpine 10 µM	2 h repl a	1.06004		0.827368	0.782935	0.215099		Lasiocarpine 10 µM	2 h repl a	1.07631		0.777949	0.841011	0.16237		Lasiocarpine 10 µM	2 h repl a	1.09535		0.814649	0.891977	0.279296		Lasiocarpine 10 µM	2 h repl a
	2 h repl b	0.930381	2.01879	0.641856					2 h repl b	1.12789	1.20912	0.984295					2 h repl b	1.14271	1.04118	0.998161					2 h repl b	0.837791	0.90912	0.594358					2 h repl b	0.926392	1.06984	0.660727					2 h repl b	0.803175	1.4418	0.714806					2 h repl b
	2 h repl c	0.887184	1.15928	0.535241					2 h repl c	0.879165	0.90219	0.758672					2 h repl c	0.938372	1.0241	0.771669					2 h repl c	0.728192	0.96976	0.336856					2 h repl c	0.775446	0.835107	0.606316					2 h repl c	0.805569	1.02632	0.434145					2 h repl c
negative control	2 h repl a	0.810992	0.833261	1.22265	1.01022	0.142329		negative control	2 h repl a	0.963695	1.02199	1.29701	1.00684	0.121708		negative control	2 h repl a	0.998963	0.85225	1.13525	1.00455	0.0943453		negative control	2 h repl a	0.81389	0.778162	1.14749	1.02234	0.203555		negative control	2 h repl a	0.926381	0.790544	1.23093	1.01606	0.174289		negative control	2 h repl a	0.770077	0.598423	1.04655	1.07676	0.405144		negative control	2 h repl a
	2 h repl b	1.12026	1.04345	0.945097					2 h repl b	0.987393	1.05551	0.838522					2 h repl b	0.992707	1.13299	0.857379					2 h repl b	1.13082	1.1329	1.31346					2 h repl b	0.946501	1.05048	1.14631					2 h repl b	0.984669	1.05072	1.80047					2 h repl b
	2 h repl c	1.10069	1.15014	0.865408					2 h repl c	1.05092	0.927024	0.919478					2 h repl c	1.00839	1.03563	1.02739					2 h repl c	1.08653	1.13432	0.66349					2 h repl c	1.14048	1.20416	0.708704					2 h repl c	1.31879	1.5904	0.530706					2 h repl c
Lasiocarpine 10 µM	4 h repl a	0.99051	1.09218	1.04989	0.953438	0.138843		Lasiocarpine 10 µM	4 h repl a	1.02086	0.965372	1.11832	1.07648	0.101594		Lasiocarpine 10 µM	4 h repl a	0.914305	1.07215	1.17391	0.97544	0.114035		Lasiocarpine 10 µM	4 h repl a	1.24934	0.957822	0.959483	1.09678	0.139372		Lasiocarpine 10 µM	4 h repl a	1.08332	1.4661	1.00906	1.22276	0.169957		Lasiocarpine 10 µM	4 h repl a	1.36692	0.825905	0.786174	1.14089	0.334083		Lasiocarpine 10 µM	4 h repl a
	4 h repl b	0.9483	0.809144	0.864071					4 h repl b	1.1102	1.14614	1.30642					4 h repl b	0.990507	1.07149	0.800768					4 h repl b	1.22552	0.854177	1.17913					4 h repl b	1.43402	1.03872	1.43577					4 h repl b	1.42709	0.662919	1.32419					4 h repl b
	4 h repl c	0.913486	1.1945	0.718857					4 h repl c	0.968543	1.01769	1.03481					4 h repl c	0.820619	0.98338	0.951824					4 h repl c	1.05502	1.26608	1.1245					4 h repl c	1.11761	1.22412	1.19617					4 h repl c	1.17449	0.965626	1.73466					4 h repl c
negative control	4 h repl a	0.930098	0.916057	1.29152	1.00912	0.139585		negative control	4 h repl a	1.0175	1.09764	1.06324	1.01385	0.163019		negative control	4 h repl a	0.803743	1.09455	0.9999	1.01034	0.141409		negative control	4 h repl a	1.06276	1.05361	0.95863	1.00467	0.0949541		negative control	4 h repl a	1.06012	1.02035	1.00183	1.00419	0.0899707		negative control	4 h repl a	1.09667	0.717221	0.977053	1.01967	0.208164		negative control	4 h repl a
	4 h repl b	0.923674	0.983076	0.936225					4 h repl b	0.826486	1.25925	1.06385					4 h repl b	1.02517	1.17014	1.07396					4 h repl b	0.802593	0.990524	1.04772					4 h repl b	0.831615	0.892812	1.02734					4 h repl b	0.96549	0.938738	1.19751					4 h repl b
	4 h repl c	1.164	1.11043	0.827027					4 h repl c	1.18913	0.723482	0.884074					4 h repl c	1.21363	0.780779	0.931229					4 h repl c	1.17239	0.9582	0.995642					4 h repl c	1.13428	1.09772	0.971606					4 h repl c	0.944445	1.48526	0.854677					4 h repl c
Lasiocarpine 10 µM	6 h repl a	0.611159	0.30534	0.900803	0.71763	0.184623		Lasiocarpine 10 µM	6 h repl a	0.850407	1.00682	0.719244	0.831695	0.0882708		Lasiocarpine 10 µM	6 h repl a	0.69775	1.11367	0.774019	0.860215	0.147365		Lasiocarpine 10 µM	6 h repl a	0.74196	0.64297	0.979028	0.866506	0.189535		Lasiocarpine 10 µM	6 h repl a	0.824461	0.57385	1.01085	0.837407	0.175067		Lasiocarpine 10 µM	6 h repl a	0.727018	0.262777	0.722652	0.600384	0.25061		Lasiocarpine 10 µM	6 h repl a
	6 h repl b	0.61144	0.657222	0.805704					6 h repl b	0.771077	0.796565	0.713359					6 h repl b	0.734512	1.1014	0.783117					6 h repl b	0.944926	0.580183	1.00648					6 h repl b	0.911488	0.647466	0.927763					6 h repl b	1.15976	0.240204	0.779849					6 h repl b
	6 h repl c	0.852553	0.934806	0.779643					6 h repl c	0.900824	0.882846	0.844116					6 h repl c	0.748559	0.930891	0.858021					6 h repl c	1.14964	0.707748	1.04561					6 h repl c	1.03181	0.596603	1.01237					6 h repl c	0.938122	0.367304	0.765149					6 h repl c
negative control	6 h repl a	0.810875	1.01459	0.952724	1.02632	0.243772		negative control	6 h repl a	0.949118	0.976932	1.0229	1.0284	0.249331		negative control	6 h repl a	0.850196	1.24189	1.00551	1.01994	0.212337		negative control	6 h repl a	0.937357	0.61665	0.896676	0.926407	0.199715		negative control	6 h repl a	0.876191	0.621008	0.934033	1.03278	0.260216		negative control	6 h repl a	1.278	0.310701	0.89397	0.947105	0.285744		negative control	6 h repl a
	6 h repl b	1.53669	1.32849	1.01788					6 h repl b	1.52685	0.756566	1.04223					6 h repl b	1.47647	0.872333	1.14394					6 h repl b	1.29101	2.22623	1.00408					6 h repl b	1.44046	1.44675	1.07879					6 h repl b	0.93475	2.70474	0.931492					6 h repl b
	6 h repl c	0.802528	0.741908	1.03119					6 h repl c	0.690057	1.35297	0.937999					6 h repl c	0.796631	0.923067	0.869384					6 h repl c	0.826353	0.728436	1.11069					6 h repl c	0.792317	1.11304	0.99243					6 h repl c	0.837095	1.18996	1.20088					6 h repl c
Lasiocarpine 10 µM	24 h repl a	0.888251	0.8413	1.11856	1.24109	0.347055		Lasiocarpine 10 µM	24 h repl a	1.31605	1.31139	1.21205	1.31073	0.175122		Lasiocarpine 10 µM	24 h repl a	1.03928	0.987439	0.846144	0.967513	0.161942		Lasiocarpine 10 µM	24 h repl a	0.651443	0.667355	1.24558	1.05807	0.293973		Lasiocarpine 10 µM	24 h repl a	0.574736	0.725347	0.822953	1.03144	0.377376		Lasiocarpine 10 µM	24 h repl a	0.319097	0.598128	1.03045	0.762416	0.390312		Lasiocarpine 10 µM	24 h repl a
	24 h repl b	1.03665	2.02336	1.49356					24 h repl b	1.43836	1.17931	1.51619					24 h repl b	1.09284	0.925755	0.958364					24 h repl b	0.881877	1.7886	1.4256					24 h repl b	0.78481	1.25488	1.24964					24 h repl b	0.410734	1.53547	0.931088					24 h repl b
	24 h repl c	1.09312	1.45307	1.22193					24 h repl c	1.37177	0.932222	1.51924					24 h repl c	1.23695	0.615148	1.0057					24 h repl c	0.664148		1.13999					24 h repl c	0.820266	1.87551	1.17484					24 h repl c	0.370466		0.90389					24 h repl c
negative control	24 h repl a	0.878003	1.15448	1.23062	1.01562	0.177618		negative control	24 h repl a	1.04899	1.07403	1.07241	1.00492	0.0969399		negative control	24 h repl a	1.10277	1.04858	1.02912	1.0048	0.096638		negative control	24 h repl a	1.03936	0.891402	1.32262	1.00881	0.138239		negative control	24 h repl a	0.942128	1.10013	1.27968	1.00696	0.122391		negative control	24 h repl a	1.02734	1.0559	1.29729	1.0104	0.145273		negative control	24 h repl a
	24 h repl b	0.898321	0.745372	0.8722					24 h repl b	0.926301	0.835846	0.862555					24 h repl b	0.877696	0.880277	0.865506					24 h repl b	0.925861	1.11319	0.897774					24 h repl b	0.980837	0.902832	0.875164					24 h repl b	1.03701	1.13279	0.989709					24 h repl b
	24 h repl c	1.26786	1.16209	0.931667					24 h repl c	1.02914	1.11393	1.08106					24 h repl c	1.03317	1.08337	1.1227					24 h repl c	1.03917	1.00776	0.842168					24 h repl c	1.08216	1.00682	0.892913					24 h repl c	0.938654	0.836039	0.778856					24 h repl c
Lasiocarpine 10 µM	48 h repl a	1.08382	1.41537	1.51442	1.26687	0.30758		Lasiocarpine 10 µM	48 h repl a	0.467505	0.702919	0.745254	0.68256	0.173153		Lasiocarpine 10 µM	48 h repl a	0.415998	0.682203	0.627092	0.631787	0.176211		Lasiocarpine 10 µM	48 h repl a	0.475228	1.15632	0.817404	0.524225	0.237805		Lasiocarpine 10 µM	48 h repl a	0.375554	0.711413	0.604072	0.456603	0.175359		Lasiocarpine 10 µM	48 h repl a	0.209466	1.14271	0.452851	0.261455	0.151089		Lasiocarpine 10 µM	48 h repl a
	48 h repl b	1.08544	0.904125	1.71696					48 h repl b	0.470473	0.931832	0.737788					48 h repl b	0.443392	0.863424	0.659786					48 h repl b	0.463987	0.248526	0.762574					48 h repl b	0.379697	0.230374	0.643653					48 h repl b	0.178829	0.106714	0.446192					48 h repl b
	48 h repl c	1.22179	0.804071	1.65585					48 h repl c	0.487901	0.947583	0.651788					48 h repl c	0.423014	0.942902	0.628269					48 h repl c	0.339352	0.232969	0.853764					48 h repl c	0.306402	0.245611	0.612654					48 h repl c	0.155047	0.0884175	0.454128					48 h repl c
negative control	48 h repl a	1.52904		1.10886	1.06512	0.384355		negative control	48 h repl a	1.49907		1.02636	1.01843	0.206981		negative control	48 h repl a	1.50218	0.729992	0.912857	1.02783	0.249882		negative control	48 h repl a	1.42792		1.19024	0.959692	0.338785		negative control	48 h repl a	1.42384		1.17723	0.947811	0.3134		negative control	48 h repl a	0.872899		1.26769	1.04468	0.284083		negative control	48 h repl a
	48 h repl b	0.724133	1.79087	1.03593					48 h repl b	0.821756	1.0456	1.10369					48 h repl b	0.812661	1.39707	1.10189					48 h repl b	0.839304	2.17059	1.33676					48 h repl b	0.784812	2.25234	1.20495					48 h repl b	0.985005		1.42637					48 h repl b
	48 h repl c	0.903157	0.558389	0.870549					48 h repl c	0.811771	0.956385	0.882783					48 h repl c	0.819161	0.980533	0.994169					48 h repl c	0.834405	0.460704	0.628511					48 h repl c	0.894897	0.443982	0.704972					48 h repl c	1.16305	0.107127	0.553035					48 h repl c
[truncated: 47 more columns]

## Sheet: Statistics Fig. 5_PCR
Treatment vs. negative control										WT vs. 3A4
Gene	Genotype	Time_Point	group1	group2	p	p.adj	p.adj.signif			Gene	Compound	Time_Point	group1	group2	p	p.adj	p.adj.signif
ATM	WT	1 h	Negative control	Lasiocarpine	350122	350122	ns			ATM	Negative control	1 h	WT	3A4	959938	959938	ns
ATM	WT	2 h	Negative control	Lasiocarpine	154275	154275	ns			ATM	Negative control	2 h	WT	3A4	982925	982925	ns
ATM	WT	4 h	Negative control	Lasiocarpine	576796	576796	ns			ATM	Negative control	4 h	WT	3A4	997523	997523	ns
ATM	WT	6 h	Negative control	Lasiocarpine	487799	487799	ns			ATM	Negative control	6 h	WT	3A4	840228	840228	ns
ATM	WT	24 h	Negative control	Lasiocarpine	465974	465974	ns			ATM	Negative control	24 h	WT	3A4	978365	978365	ns
ATM	WT	48 h	Negative control	Lasiocarpine	8631.71	8631.71	**			ATM	Negative control	48 h	WT	3A4	641379	641379	ns
ATM	3A4	1 h	Negative control	Lasiocarpine	671978	671978	ns			ATM	Lasiocarpine	1 h	WT	3A4	574538	574538	ns
ATM	3A4	2 h	Negative control	Lasiocarpine	345569	345569	ns			ATM	Lasiocarpine	2 h	WT	3A4	19148	19148	*
ATM	3A4	4 h	Negative control	Lasiocarpine	604753	604753	ns			ATM	Lasiocarpine	4 h	WT	3A4	280871	280871	ns
ATM	3A4	6 h	Negative control	Lasiocarpine	4238.54	4238.54	**			ATM	Lasiocarpine	6 h	WT	3A4	48747.7	48747.7	*
ATM	3A4	24 h	Negative control	Lasiocarpine	36430.1	36430.1	*			ATM	Lasiocarpine	24 h	WT	3A4	163718	163718	ns
ATM	3A4	48 h	Negative control	Lasiocarpine	78384.4	78384.4	ns			ATM	Lasiocarpine	48 h	WT	3A4	1.46761	1.46761	***
BRCA1	WT	1 h	Negative control	Lasiocarpine	565371	565371	ns			BRCA1	Negative control	1 h	WT	3A4	989574	989574	ns
BRCA1	WT	2 h	Negative control	Lasiocarpine	616714	616714	ns			BRCA1	Negative control	2 h	WT	3A4	974654	974654	ns
BRCA1	WT	4 h	Negative control	Lasiocarpine	135535	135535	ns			BRCA1	Negative control	4 h	WT	3A4	906013	906013	ns
BRCA1	WT	6 h	Negative control	Lasiocarpine	619176	619176	ns			BRCA1	Negative control	6 h	WT	3A4	802346	802346	ns
BRCA1	WT	24 h	Negative control	Lasiocarpine	663248	663248	ns			BRCA1	Negative control	24 h	WT	3A4	962006	962006	ns
BRCA1	WT	48 h	Negative control	Lasiocarpine	19326.8	19326.8	*			BRCA1	Negative control	48 h	WT	3A4	897299	897299	ns
BRCA1	3A4	1 h	Negative control	Lasiocarpine	585052	585052	ns			BRCA1	Lasiocarpine	1 h	WT	3A4	268112	268112	ns
BRCA1	3A4	2 h	Negative control	Lasiocarpine	568414	568414	ns			BRCA1	Lasiocarpine	2 h	WT	3A4	298899	298899	ns
BRCA1	3A4	4 h	Negative control	Lasiocarpine	560468	560468	ns			BRCA1	Lasiocarpine	4 h	WT	3A4	427489	427489	ns
BRCA1	3A4	6 h	Negative control	Lasiocarpine	67845.1	67845.1	ns			BRCA1	Lasiocarpine	6 h	WT	3A4	279858	279858	ns
BRCA1	3A4	24 h	Negative control	Lasiocarpine	4606.01	4606.01	**			BRCA1	Lasiocarpine	24 h	WT	3A4	18558.6	18558.6	*
BRCA1	3A4	48 h	Negative control	Lasiocarpine	1988.63	1988.63	**			BRCA1	Lasiocarpine	48 h	WT	3A4	374282	374282	ns
CCNA2	WT	1 h	Negative control	Lasiocarpine	10931.5	10931.5	*			CCNA2	Negative control	1 h	WT	3A4	856627	856627	ns
CCNA2	WT	2 h	Negative control	Lasiocarpine	382516	382516	ns			CCNA2	Negative control	2 h	WT	3A4	776648	776648	ns
CCNA2	WT	4 h	Negative control	Lasiocarpine	165767	165767	ns			CCNA2	Negative control	4 h	WT	3A4	892728	892728	ns
CCNA2	WT	6 h	Negative control	Lasiocarpine	935893	935893	ns			CCNA2	Negative control	6 h	WT	3A4	452006	452006	ns
CCNA2	WT	24 h	Negative control	Lasiocarpine	102270	102270	ns			CCNA2	Negative control	24 h	WT	3A4	970675	970675	ns
CCNA2	WT	48 h	Negative control	Lasiocarpine	2436.2	2436.2	**			CCNA2	Negative control	48 h	WT	3A4	900403	900403	ns
CCNA2	3A4	1 h	Negative control	Lasiocarpine	283285	283285	ns			CCNA2	Lasiocarpine	1 h	WT	3A4	194755	194755	ns
CCNA2	3A4	2 h	Negative control	Lasiocarpine	172790	172790	ns			CCNA2	Lasiocarpine	2 h	WT	3A4	835938	835938	ns
CCNA2	3A4	4 h	Negative control	Lasiocarpine	260091	260091	ns			CCNA2	Lasiocarpine	4 h	WT	3A4	900198	900198	ns
CCNA2	3A4	6 h	Negative control	Lasiocarpine	5585.26	5585.26	**			CCNA2	Lasiocarpine	6 h	WT	3A4	592.501	592.501	***
CCNA2	3A4	24 h	Negative control	Lasiocarpine	611.68	611.68	***			CCNA2	Lasiocarpine	24 h	WT	3A4	65553.1	65553.1	ns
CCNA2	3A4	48 h	Negative control	Lasiocarpine	5.90646e-05	5.90646e-05	***			CCNA2	Lasiocarpine	48 h	WT	3A4	22.7726	22.7726	***
CDC2	WT	1 h	Negative control	Lasiocarpine	532289	532289	ns			CDC2	Negative control	1 h	WT	3A4	989958	989958	ns
CDC2	WT	2 h	Negative control	Lasiocarpine	315927	315927	ns			CDC2	Negative control	2 h	WT	3A4	999205	999205	ns
CDC2	WT	4 h	Negative control	Lasiocarpine	403034	403034	ns			CDC2	Negative control	4 h	WT	3A4	933290	933290	ns
CDC2	WT	6 h	Negative control	Lasiocarpine	933322	933322	ns			CDC2	Negative control	6 h	WT	3A4	880791	880791	ns
CDC2	WT	24 h	Negative control	Lasiocarpine	264686	264686	ns			CDC2	Negative control	24 h	WT	3A4	959303	959303	ns
CDC2	WT	48 h	Negative control	Lasiocarpine	31215.5	31215.5	*			CDC2	Negative control	48 h	WT	3A4	991412	991412	ns
CDC2	3A4	1 h	Negative control	Lasiocarpine	798701	798701	ns			CDC2	Lasiocarpine	1 h	WT	3A4	386054	386054	ns
CDC2	3A4	2 h	Negative control	Lasiocarpine	770982	770982	ns			CDC2	Lasiocarpine	2 h	WT	3A4	196186	196186	ns
CDC2	3A4	4 h	Negative control	Lasiocarpine	745599	745599	ns			CDC2	Lasiocarpine	4 h	WT	3A4	281616	281616	ns
CDC2	3A4	6 h	Negative control	Lasiocarpine	137974	137974	ns			CDC2	Lasiocarpine	6 h	WT	3A4	211196	211196	ns
CDC2	3A4	24 h	Negative control	Lasiocarpine	728903	728903	ns			CDC2	Lasiocarpine	24 h	WT	3A4	130493	130493	ns
CDC2	3A4	48 h	Negative control	Lasiocarpine	250.979	250.979	***			CDC2	Lasiocarpine	48 h	WT	3A4	125420	125420	ns
CDK2	WT	1 h	Negative control	Lasiocarpine	8871.95	8871.95	**			CDK2	Negative control	1 h	WT	3A4	863107	863107	ns
CDK2	WT	2 h	Negative control	Lasiocarpine	362547	362547	ns			CDK2	Negative control	2 h	WT	3A4	912284	912284	ns
CDK2	WT	4 h	Negative control	Lasiocarpine	526011	526011	ns			CDK2	Negative control	4 h	WT	3A4	993792	993792	ns
CDK2	WT	6 h	Negative control	Lasiocarpine	872302	872302	ns			CDK2	Negative control	6 h	WT	3A4	291487	291487	ns
CDK2	WT	24 h	Negative control	Lasiocarpine	579537	579537	ns			CDK2	Negative control	24 h	WT	3A4	911489	911489	ns
CDK2	WT	48 h	Negative control	Lasiocarpine	4953.93	4953.93	**			CDK2	Negative control	48 h	WT	3A4	123434	123434	ns
CDK2	3A4	1 h	Negative control	Lasiocarpine	355829	355829	ns			CDK2	Lasiocarpine	1 h	WT	3A4	61427.1	61427.1	ns
CDK2	3A4	2 h	Negative control	Lasiocarpine	39379.1	39379.1	*			CDK2	Lasiocarpine	2 h	WT	3A4	297248	297248	ns
CDK2	3A4	4 h	Negative control	Lasiocarpine	392003	392003	ns			CDK2	Lasiocarpine	4 h	WT	3A4	830350	830350	ns
CDK2	3A4	6 h	Negative control	Lasiocarpine	768288	768288	ns			CDK2	Lasiocarpine	6 h	WT	3A4	131224	131224	ns
CDK2	3A4	24 h	Negative control	Lasiocarpine	269952	269952	ns			CDK2	Lasiocarpine	24 h	WT	3A4	508844	508844	ns
CDK2	3A4	48 h	Negative control	Lasiocarpine	983.445	983.445	***			CDK2	Lasiocarpine	48 h	WT	3A4	42416.1	42416.1	*
CHK1	WT	1 h	Negative control	Lasiocarpine	96673.7	96673.7	ns			CHK1	Negative control	1 h	WT	3A4	955938	955938	ns
CHK1	WT	2 h	Negative control	Lasiocarpine	709623	709623	ns			CHK1	Negative control	2 h	WT	3A4	992900	992900	ns
CHK1	WT	4 h	Negative control	Lasiocarpine	276526	276526	ns			CHK1	Negative control	4 h	WT	3A4	987872	987872	ns
CHK1	WT	6 h	Negative control	Lasiocarpine	827116	827116	ns			CHK1	Negative control	6 h	WT	3A4	782576	782576	ns
CHK1	WT	24 h	Negative control	Lasiocarpine	581547	581547	ns			CHK1	Negative control	24 h	WT	3A4	905521	905521	ns
CHK1	WT	48 h	Negative control	Lasiocarpine	20170.4	20170.4	*			CHK1	Negative control	48 h	WT	3A4	103612	103612	ns
CHK1	3A4	1 h	Negative control	Lasiocarpine	618318	618318	ns			CHK1	Lasiocarpine	1 h	WT	3A4	26955.7	26955.7	*
CHK1	3A4	2 h	Negative control	Lasiocarpine	130883	130883	ns			CHK1	Lasiocarpine	2 h	WT	3A4	250992	250992	ns
CHK1	3A4	4 h	Negative control	Lasiocarpine	42519	42519	*			CHK1	Lasiocarpine	4 h	WT	3A4	338062	338062	ns
CHK1	3A4	6 h	Negative control	Lasiocarpine	69727	69727	ns			CHK1	Lasiocarpine	6 h	WT	3A4	186564	186564	ns
CHK1	3A4	24 h	Negative control	Lasiocarpine	819988	819988	ns			CHK1	Lasiocarpine	24 h	WT	3A4	509285	509285	ns
CHK1	3A4	48 h	Negative control	Lasiocarpine	452.292	452.292	***			CHK1	Lasiocarpine	48 h	WT	3A4	4844.78	4844.78	**
MCM2	WT	1 h	Negative control	Lasiocarpine	36687.1	36687.1	*			MCM2	Negative control	1 h	WT	3A4	982899	982899	ns
MCM2	WT	2 h	Negative control	Lasiocarpine	894350	894350	ns			MCM2	Negative control	2 h	WT	3A4	976012	976012	ns
MCM2	WT	4 h	Negative control	Lasiocarpine	895226	895226	ns			MCM2	Negative control	4 h	WT	3A4	991959	991959	ns
MCM2	WT	6 h	Negative control	Lasiocarpine	974627	974627	ns			MCM2	Negative control	6 h	WT	3A4	975567	975567	ns
MCM2	WT	24 h	Negative control	Lasiocarpine	808262	808262	ns			MCM2	Negative control	24 h	WT	3A4	961526	961526	ns
MCM2	WT	48 h	Negative control	Lasiocarpine	59843.4	59843.4	ns			MCM2	Negative control	48 h	WT	3A4	946362	946362	ns
MCM2	3A4	1 h	Negative control	Lasiocarpine	260510	260510	ns			MCM2	Lasiocarpine	1 h	WT	3A4	323028	323028	ns
MCM2	3A4	2 h	Negative control	Lasiocarpine	587488	587488	ns			MCM2	Lasiocarpine	2 h	WT	3A4	480641	480641	ns
MCM2	3A4	4 h	Negative control	Lasiocarpine	181351	181351	ns			MCM2	Lasiocarpine	4 h	WT	3A4	139399	139399	ns
MCM2	3A4	6 h	Negative control	Lasiocarpine	949397	949397	ns			MCM2	Lasiocarpine	6 h	WT	3A4	948458	948458	ns
MCM2	3A4	24 h	Negative control	Lasiocarpine	174669	174669	ns			MCM2	Lasiocarpine	24 h	WT	3A4	99464.6	99464.6	ns
MCM2	3A4	48 h	Negative control	Lasiocarpine	0.00525198	0.00525198	***			MCM2	Lasiocarpine	48 h	WT	3A4	45.7186	45.7186	***
MKI67	WT	1 h	Negative control	Lasiocarpine	464445	464445	ns			MKI67	Negative control	1 h	WT	3A4	977410	977410	ns
MKI67	WT	2 h	Negative control	Lasiocarpine	63646.3	63646.3	ns			MKI67	Negative control	2 h	WT	3A4	962408	962408	ns
MKI67	WT	4 h	Negative control	Lasiocarpine	584450	584450	ns			MKI67	Negative control	4 h	WT	3A4	985469	985469	ns
MKI67	WT	6 h	Negative control	Lasiocarpine	572434	572434	ns			MKI67	Negative control	6 h	WT	3A4	823394	823394	ns
MKI67	WT	24 h	Negative control	Lasiocarpine	107228	107228	ns			MKI67	Negative control	24 h	WT	3A4	918130	918130	ns
MKI67	WT	48 h	Negative control	Lasiocarpine	7488.47	7488.47	**			MKI67	Negative control	48 h	WT	3A4	828707	828707	ns
MKI67	3A4	1 h	Negative control	Lasiocarpine	672857	672857	ns			MKI67	Lasiocarpine	1 h	WT	3A4	651166	651166	ns
MKI67	3A4	2 h	Negative control	Lasiocarpine	435723	435723	ns			MKI67	Lasiocarpine	2 h	WT	3A4	166583	166583	ns
MKI67	3A4	4 h	Negative control	Lasiocarpine	73905.8	73905.8	ns			MKI67	Lasiocarpine	4 h	WT	3A4	308093	308093	ns
MKI67	3A4	6 h	Negative control	Lasiocarpine	73703	73703	ns			MKI67	Lasiocarpine	6 h	WT	3A4	447280	447280	ns
MKI67	3A4	24 h	Negative control	Lasiocarpine	17.7397	17.7397	***			MKI67	Lasiocarpine	24 h	WT	3A4	27819.2	27819.2	*
MKI67	3A4	48 h	Negative control	Lasiocarpine	0.0201048	0.0201048	***			MKI67	Lasiocarpine	48 h	WT	3A4	2952.43	2952.43	**
p53	WT	1 h	Negative control	Lasiocarpine	276020	276020	ns			p53	Negative control	1 h	WT	3A4	967809	967809	ns
p53	WT	2 h	Negative control	Lasiocarpine	241664	241664	ns			p53	Negative control	2 h	WT	3A4	984414	984414	ns
p53	WT	4 h	Negative control	Lasiocarpine	593148	593148	ns			p53	Negative control	4 h	WT	3A4	959739	959739	ns
p53	WT	6 h	Negative control	Lasiocarpine	639728	639728	ns			p53	Negative control	6 h	WT	3A4	764423	764423	ns
p53	WT	24 h	Negative control	Lasiocarpine	576445	576445	ns			p53	Negative control	24 h	WT	3A4	974969	974969	ns
p53	WT	48 h	Negative control	Lasiocarpine	42836	42836	*			p53	Negative control	48 h	WT	3A4	780795	780795	ns
p53	3A4	1 h	Negative control	Lasiocarpine	160992	160992	ns			p53	Lasiocarpine	1 h	WT	3A4	14432.6	14432.6	*
p53	3A4	2 h	Negative control	Lasiocarpine	734629	734629	ns			p53	Lasiocarpine	2 h	WT	3A4	416361	416361	ns
p53	3A4	4 h	Negative control	Lasiocarpine	633653	633653	ns			p53	Lasiocarpine	4 h	WT	3A4	994236	994236	ns
p53	3A4	6 h	Negative control	Lasiocarpine	715478	715478	ns			p53	Lasiocarpine	6 h	WT	3A4	686760	686760	ns
p53	3A4	24 h	Negative control	Lasiocarpine	245327	245327	ns			p53	Lasiocarpine	24 h	WT	3A4	567112	567112	ns
p53	3A4	48 h	Negative control	Lasiocarpine	659311	659311	ns			p53	Lasiocarpine	48 h	WT	3A4	6154.55	6154.55	**
PAK1	WT	1 h	Negative control	Lasiocarpine	444887	444887	ns			PAK1	Negative control	1 h	WT	3A4	991358	991358	ns
PAK1	WT	2 h	Negative control	Lasiocarpine	172432	172432	ns			PAK1	Negative control	2 h	WT	3A4	996883	996883	ns
PAK1	WT	4 h	Negative control	Lasiocarpine	480317	480317	ns			PAK1	Negative control	4 h	WT	3A4	915812	915812	ns
PAK1	WT	6 h	Negative control	Lasiocarpine	609787	609787	ns			PAK1	Negative control	6 h	WT	3A4	646405	646405	ns
PAK1	WT	24 h	Negative control	Lasiocarpine	909694	909694	ns			PAK1	Negative control	24 h	WT	3A4	989892	989892	ns
PAK1	WT	48 h	Negative control	Lasiocarpine	93162.6	93162.6	ns			PAK1	Negative control	48 h	WT	3A4	707856	707856	ns
PAK1	3A4	1 h	Negative control	Lasiocarpine	214480	214480	ns			PAK1	Lasiocarpine	1 h	WT	3A4	625012	625012	ns
PAK1	3A4	2 h	Negative control	Lasiocarpine	813100	813100	ns			PAK1	Lasiocarpine	2 h	WT	3A4	260779	260779	ns
PAK1	3A4	4 h	Negative control	Lasiocarpine	478889	478889	ns			PAK1	Lasiocarpine	4 h	WT	3A4	913988	913988	ns
PAK1	3A4	6 h	Negative control	Lasiocarpine	176913	176913	ns			PAK1	Lasiocarpine	6 h	WT	3A4	702402	702402	ns
PAK1	3A4	24 h	Negative control	Lasiocarpine	96693.9	96693.9	ns			PAK1	Lasiocarpine	24 h	WT	3A4	78155.5	78155.5	ns
PAK1	3A4	48 h	Negative control	Lasiocarpine	0.00166019	0.00166019	***			PAK1	Lasiocarpine	48 h	WT	3A4	1.68742e-09	1.68742e-09	***
PLK1	WT	1 h	Negative control	Lasiocarpine	21875.6	21875.6	*			PLK1	Negative control	1 h	WT	3A4	243572	243572	ns
PLK1	WT	2 h	Negative control	Lasiocarpine	795158	795158	ns			PLK1	Negative control	2 h	WT	3A4	798898	798898	ns
PLK1	WT	4 h	Negative control	Lasiocarpine	17389.7	17389.7	*			PLK1	Negative control	4 h	WT	3A4	920412	920412	ns
PLK1	WT	6 h	Negative control	Lasiocarpine	606714	606714	ns			PLK1	Negative control	6 h	WT	3A4	672888	672888	ns
PLK1	WT	24 h	Negative control	Lasiocarpine	341957	341957	ns			PLK1	Negative control	24 h	WT	3A4	898206	898206	ns
PLK1	WT	48 h	Negative control	Lasiocarpine	17301.4	17301.4	*			PLK1	Negative control	48 h	WT	3A4	951865	951865	ns
PLK1	3A4	1 h	Negative control	Lasiocarpine	418170	418170	ns			PLK1	Lasiocarpine	1 h	WT	3A4	748283	748283	ns
PLK1	3A4	2 h	Negative control	Lasiocarpine	118267	118267	ns			PLK1	Lasiocarpine	2 h	WT	3A4	294280	294280	ns
PLK1	3A4	4 h	Negative control	Lasiocarpine	196166	196166	ns			PLK1	Lasiocarpine	4 h	WT	3A4	322096	322096	ns
PLK1	3A4	6 h	Negative control	Lasiocarpine	2024.84	2024.84	**			PLK1	Lasiocarpine	6 h	WT	3A4	1482.66	1482.66	**
PLK1	3A4	24 h	Negative control	Lasiocarpine	4.69488	4.69488	***			PLK1	Lasiocarpine	24 h	WT	3A4	429.678	429.678	***
PLK1	3A4	48 h	Negative control	Lasiocarpine	0.0340703	0.0340703	***			PLK1	Lasiocarpine	48 h	WT	3A4	161.104	161.104	***
RAD51	WT	1 h	Negative control	Lasiocarpine	860654	860654	ns			RAD51	Negative control	1 h	WT	3A4	938155	938155	ns
RAD51	WT	2 h	Negative control	Lasiocarpine	338900	338900	ns			RAD51	Negative control	2 h	WT	3A4	982279	982279	ns
RAD51	WT	4 h	Negative control	Lasiocarpine	325823	325823	ns			RAD51	Negative control	4 h	WT	3A4	866783	866783	ns
RAD51	WT	6 h	Negative control	Lasiocarpine	539845	539845	ns			RAD51	Negative control	6 h	WT	3A4	944046	944046	ns
RAD51	WT	24 h	Negative control	Lasiocarpine	652851	652851	ns			RAD51	Negative control	24 h	WT	3A4	900006	900006	ns
RAD51	WT	48 h	Negative control	Lasiocarpine	14293.5	14293.5	*			RAD51	Negative control	48 h	WT	3A4	688920	688920	ns
RAD51	3A4	1 h	Negative control	Lasiocarpine	369474	369474	ns			RAD51	Lasiocarpine	1 h	WT	3A4	423948	423948	ns
RAD51	3A4	2 h	Negative control	Lasiocarpine	103951	103951	ns			RAD51	Lasiocarpine	2 h	WT	3A4	488221	488221	ns
RAD51	3A4	4 h	Negative control	Lasiocarpine	500462	500462	ns			RAD51	Lasiocarpine	4 h	WT	3A4	887622	887622	ns
RAD51	3A4	6 h	Negative control	Lasiocarpine	278786	278786	ns			RAD51	Lasiocarpine	6 h	WT	3A4	688995	688995	ns
RAD51	3A4	24 h	Negative control	Lasiocarpine	566713	566713	ns			RAD51	Lasiocarpine	24 h	WT	3A4	369790	369790	ns
RAD51	3A4	48 h	Negative control	Lasiocarpine	233806	233806	ns			RAD51	Lasiocarpine	48 h	WT	3A4	498901	498901	ns
WEE1	WT	1 h	Negative control	Lasiocarpine	28028.8	28028.8	*			WEE1	Negative control	1 h	WT	3A4	904452	904452	ns
WEE1	WT	2 h	Negative control	Lasiocarpine	57032.6	57032.6	ns			WEE1	Negative control	2 h	WT	3A4	936828	936828	ns
WEE1	WT	4 h	Negative control	Lasiocarpine	37.3647	37.3647	***			WEE1	Negative control	4 h	WT	3A4	932645	932645	ns
WEE1	WT	6 h	Negative control	Lasiocarpine	597365	597365	ns			WEE1	Negative control	6 h	WT	3A4	635760	635760	ns
WEE1	WT	24 h	Negative control	Lasiocarpine	156410	156410	ns			WEE1	Negative control	24 h	WT	3A4	887699	887699	ns
WEE1	WT	48 h	Negative control	Lasiocarpine	9048.72	9048.72	**			WEE1	Negative control	48 h	WT	3A4	942716	942716	ns
WEE1	3A4	1 h	Negative control	Lasiocarpine	16281.1	16281.1	*			WEE1	Lasiocarpine	1 h	WT	3A4	930688	930688	ns
WEE1	3A4	2 h	Negative control	Lasiocarpine	293492	293492	ns			WEE1	Lasiocarpine	2 h	WT	3A4	438052	438052	ns
WEE1	3A4	4 h	Negative control	Lasiocarpine	2426.51	2426.51	**			WEE1	Lasiocarpine	4 h	WT	3A4	233186	233186	ns
WEE1	3A4	6 h	Negative control	Lasiocarpine	219995	219995	ns			WEE1	Lasiocarpine	6 h	WT	3A4	821696	821696	ns
WEE1	3A4	24 h	Negative control	Lasiocarpine	627540	627540	ns			WEE1	Lasiocarpine	24 h	WT	3A4	428498	428498	ns
WEE1	3A4	48 h	Negative control	Lasiocarpine	5226.09	5226.09	**			WEE1	Lasiocarpine	48 h	WT	3A4	663901	663901	ns
